# Supplementary material for: Refinements of LC-MS/MS Spectral Counting Statistics Improve Quantification of Low Abundance Proteins
Source: Sci Rep. 2019 Sep 20;9:13653. doi: 10.1038/s41598-019-49665-1 (PMC6754416; doi:10.1038/s41598-019-49665-1)
Supplement: Supplementary file 2 — Supplementary Tables [file 41598_2019_49665_MOESM2_ESM.xlsx]

## Sheet: Title
	Refinements of LC-MS/MS Spectral Counting Statistics Improve Quantification of Low Abundance Proteins
	Ha Yun Lee1#, Eunhee G. Kim2#, HyeRyeon Jung1, Jin Woo Jung1, Hanbyeol Kim3, Jin Won Cho3, Kristine M. Kim2*, and Eugene C. Yi1*
	1 Department of Molecular Medicine and Biopharmaceutical Sciences, Graduate School of Convergence Science and Technology and College of Medicine or College of Pharmacy, Seoul National University, Seoul, South Korea
	2 Department of Systems Immunology, Division of Biomedical Convergence, College of Biomedical Science, Kangwon National University, Gangwon, South Korea
	3 Department of Integrated OMICS for Biomedical Science, Graduate School, Yonsei University, Seoul, South Korea

## Sheet: S1. protein ID
Supplementary Table S1. List of identified proteins
Protein	Gene Symbol	Description	Median log2(cond2:cond1)			Spectral count						PLGEM
			Replicate 1	Replicate 2	Replicate 3	HG_1	HG_2	HG_3	GD_1	GD_2	GD_3	STN	p-value
			HG:GD	HG:GD	HG:GD
ECM29_HUMAN (+1)	ECM29	Proteasome-associated protein ECM29 homolog	5.22882	4.22882	2.64386	0	0	0	6	3	1	1.29828	0.00989307
HMOX1_HUMAN	HMOX1	Heme oxygenase 1	3.90689	4	6.10329	1	1	0	15	16	11	5.31723	0.000156832
E9PS17_HUMAN (+1)	SCYL1	N-terminal kinase-like protein	5.22882	2.80735	4.64386	0	1	0	6	7	4	2.33102	0.00139089
CYFP1_HUMAN	CYFIP1	Cytoplasmic FMR1-interacting protein 1	5.22882	5.45121	0	0	0	1	6	7	1	1.90684	0.00254891
B9TX75_HUMAN	MED24	Mediator complex subunit MED24 variant MED24_i15	4.22882	5.22882	2	0	0	1	3	6	4	1.75993	0.00330614
ARHG2_HUMAN (+1)	ARHGEF2	Rho guanine nucleotide exchange factor 2	3.16993	2.58496	5.81378	1	1	0	9	6	9	3.24747	0.000546535
HMGB1_HUMAN	HMGB1	High mobility group protein B1	2	4.64386	4.64386	1	0	0	4	4	4	1.60978	0.00453386
CSRP1_HUMAN	CSRP1	Cysteine and glycine-rich protein 1	2.32193	4.22882	3.64386	1	0	0	5	3	2	1.29828	0.00989307
CBSL_HUMAN (+1)	CBSL	Cystathionine beta-synthase-like protein	4.96578	2	2.80735	0	1	1	5	4	7	2.19215	0.00169347
GSH1_HUMAN	GCLC	Glutamate--cysteine ligase catalytic subunit	3.70044	2.45943	2.80735	1	2	1	13	11	7	3.8249	0.000400792
ASNS_HUMAN	ASNS	Asparagine synthetase [glutamine-hydrolyzing]	2.32193	4.96578	2	1	0	1	5	5	4	1.90684	0.00254891
RCC2_HUMAN	RCC2	Protein RCC2	4.96578	4.64386	1.32193	0	0	2	5	4	5	1.67116	0.00395881
SYWC_HUMAN	WARS	Tryptophan--tRNA ligase, cytoplasmic	3.70044	2.58496	2.16993	2	3	4	26	18	18	5.89941	7.76238e-05
DYHC1_HUMAN	DYNC1H1	Cytoplasmic dynein 1 heavy chain 1	5.64386	1.41504	3.45943	0	3	1	8	8	11	3.12814	0.000617822
TES_HUMAN	TES	Testin	2.16993	2.32193	5.64386	2	2	0	9	10	8	3.12814	0.000617822
SYHC_HUMAN	HARS	Histidine--tRNA ligase, cytoplasmic	2.32193	2	4.64386	1	1	0	5	4	4	1.75993	0.00330614
UCHL3_HUMAN	UCHL3	Ubiquitin carboxyl-terminal hydrolase isozyme L3	4.64386	0.584963	4.96578	0	2	0	4	3	5	1.37789	0.00801109
A0A087WUZ3_HUMAN (+1)	SPTBN1	Spectrin beta chain	2.5025	3.90689	1.90689	3	1	4	17	15	15	4.66804	0.000194851
APEX1_HUMAN	APEX1	DNA-(apurinic or apyrimidinic site) lyase	2.48543	2.22239	2.72247	5	6	5	28	28	33	7.03741	7.44554e-05
E7ERK9_HUMAN (+1)	EIF2B4	Translation initiation factor eIF-2B subunit delta	2	1.58496	4.64386	1	1	0	4	3	4	1.45605	0.00640634
A16A1_HUMAN (+1)	ALDH16A1	Aldehyde dehydrogenase family 16 member A1	4.22882	2	2	0	1	1	3	4	4	1.45605	0.00640634
A0A0G2JH68_HUMAN (+3)	DIAPH1	Protein diaphanous homolog 1	1.58496	4.22882	2.32193	1	0	1	3	3	5	1.45605	0.00640634
NPT2B_HUMAN	SLC34A2	Sodium-dependent phosphate transport protein 2B	1	2	5.22882	1	2	0	2	8	6	1.95267	0.00243485
SYTC_HUMAN	TARS	Threonine--tRNA ligase, cytoplasmic	1.9386	2.26303	3.16993	6	5	3	23	24	27	6.10856	7.60396e-05
SYYC_HUMAN	YARS	Tyrosine--tRNA ligase, cytoplasmic	2.23704	2.5025	2.41504	7	6	6	33	34	32	7.38871	7.28713e-05
GCN1_HUMAN	GCN1	eIF-2-alpha kinase activator GCN1	3.16993	2	2.16993	1	2	2	9	8	9	3.00953	0.000673267
DENR_HUMAN (+1)	DENR	Density-regulated protein	2.58496	2.32193	1.58496	1	1	1	6	5	3	1.90684	0.00254891
PSMF1_HUMAN (+1)	PSMF1	Proteasome inhibitor PI31 subunit	1.58496	2.58496	2.32193	1	1	1	3	6	5	1.90684	0.00254891
A8K878_HUMAN (+1)	MANF	Mesencephalic astrocyte-derived neurotrophic factor	2	1.32193	4.96578	1	2	0	4	5	5	1.67116	0.00395881
GEMI5_HUMAN	GEMIN5	Gem-associated protein 5	5.22882	0.736966	4.22882	0	3	0	6	5	3	1.45976	0.0063097
H3BPE1_HUMAN (+1)	MACF1	Microtubule-actin cross-linking factor 1, isoforms 1/2/3/5	1.32193	1.80735	4.96578	2	2	0	5	7	5	1.87423	0.00266772
CO9_HUMAN	C9	Complement component C9	2.90689	3.32193	0.678072	2	1	5	15	10	8	3.21902	0.000557624
GFPT1_HUMAN	GFPT1	Glutamine--fructose-6-phosphate aminotransferase [isomerizing] 1	2	2.08746	1.848	4	4	5	16	17	18	4.2134	0.000293069
UBR4_HUMAN	UBR4	E3 ubiquitin-protein ligase UBR4	1.58496	2.58496	1.73697	3	2	3	9	12	10	2.99898	0.000673267
UBC12_HUMAN	UBE2M	NEDD8-conjugating enzyme Ubc12	1.80735	1.58496	2.58496	2	2	1	7	6	6	2.13886	0.00176
CXXC1_HUMAN (+4)	CXXC1	CXXC-type zinc finger protein 1	4.90689	2.58496	0.658963	1	6	19	30	36	30	6.25519	7.60396e-05
E7EQB2_HUMAN (+2)	LTF	Lactotransferrin (Fragment)	1.58496	2.32193	1.58496	1	1	1	3	5	3	1.45605	0.00640634
5NTC_HUMAN	NT5C2	Cytosolic purine 5'-nucleotidase	1	2	2.32193	1	1	1	2	4	5	1.45605	0.00640634
S38A2_HUMAN	SLC38A2	Sodium-coupled neutral amino acid transporter 2	1.80735	1.32193	2.58496	2	2	1	7	5	6	2.00759	0.00219406
PYRG1_HUMAN	CTPS1	CTP synthase 1	2.32193	2.32193	0.874469	4	3	6	20	15	11	3.73507	0.000435644
AL1L2_HUMAN	ALDH1L2	Mitochondrial 10-formyltetrahydrofolate dehydrogenase	2.58496	1.58496	1	1	2	1	6	6	2	1.67116	0.00395881
B4DR80_HUMAN (+1)	STK24	Serine/threonine-protein kinase 24	2	2	1	2	1	1	8	4	2	1.67116	0.00395881
SPTN1_HUMAN	SPTAN1	Spectrin alpha chain, non-erythrocytic 1	1.53051	1.63227	2.37851	9	10	5	26	31	26	5.48355	0.00012198
PPCE_HUMAN	PREP	Prolyl endopeptidase	1.26303	1.73697	2.45943	5	3	2	12	10	11	2.87705	0.000763564
KINH_HUMAN	KIF5B	Kinesin-1 heavy chain	0.584963	2.70044	2.45943	6	2	2	9	13	11	2.87705	0.000763564
SERC_HUMAN	PSAT1	Phosphoserine aminotransferase	2.41504	1.22239	1.67807	3	6	5	16	14	16	3.58671	0.000456238
HPRT_HUMAN	HPRT1	Hypoxanthine-guanine phosphoribosyltransferase	2.32193	1.41504	1.41504	2	3	3	10	8	8	2.43026	0.00118495
LRP1_HUMAN	LRP1	Prolow-density lipoprotein receptor-related protein 1	0	1.32193	2.80735	1	2	1	1	5	7	1.52614	0.00553663
M0QXF7_HUMAN (+2)	MYDGF	Myeloid-derived growth factor (Fragment)	2	2.32193	1	1	1	2	4	5	4	1.52614	0.00553663
FETUA_HUMAN	AHSG	Alpha-2-HS-glycoprotein	2.32193	2	1	1	1	2	5	4	4	1.52614	0.00553663
C9J177_HUMAN (+2)	PPP1R7	Protein phosphatase 1 regulatory subunit 7 (Fragment)	2.32193	2.32193	1	1	1	3	5	5	6	1.7386	0.00352475
ATG3_HUMAN	ATG3	Ubiquitin-like-conjugating enzyme ATG3	1.22239	2.32193	1.80735	3	1	2	7	5	7	1.93913	0.00247762
PYGB_HUMAN	PYGB	Glycogen phosphorylase, brain form	1.70044	1.53605	1.63227	12	10	10	39	29	31	5.79017	8.39604e-05
DNJC3_HUMAN (+1)	DNAJC3	DnaJ homolog subfamily C member 3	1.73697	0.415037	4.64386	3	3	0	10	4	4	1.62348	0.00442772
E9PGT1_HUMAN (+1)	TSN	Translin	1	1.22239	4.96578	3	3	0	6	7	5	1.62348	0.00442772
PSMD5_HUMAN	PSMD5	26S proteasome non-ATPase regulatory subunit 5	2	0.584963	2	2	2	1	8	3	4	1.60052	0.00477941
A6NMQ3_HUMAN (+2)	ENSA	Alpha-endosulfine	1.58496	2.32193	1	1	1	2	3	5	4	1.37789	0.00801109
PLEC_HUMAN	PLEC	Plectin	1.64386	1.58496	1.46949	8	11	13	25	33	36	5.41218	0.000128317
F8VPD4_HUMAN	CAD	CAD protein	2.08746	1.58496	1	4	4	6	17	12	12	3.09483	0.000624158
AP3D1_HUMAN	AP3D1	AP-3 complex subunit delta-1	1.22239	2	1.41504	3	2	3	7	8	8	2.07403	0.00190099
B7Z7P8_HUMAN (+1)	ETF1	Eukaryotic peptide chain release factor subunit 1	1	2.80735	1	2	1	3	4	7	6	1.67654	0.00385743
A0A0A6YY92_HUMAN (+3)	ADSL	Adenylosuccinate lyase	2.32193	1.32193	1	1	2	2	5	5	4	1.45976	0.0063097
VDAC1_HUMAN	VDAC1	Voltage-dependent anion-selective channel protein 1	1	1	2.58496	2	2	1	4	4	6	1.45976	0.0063097
ACPH_HUMAN (+1)	APEH	Acylamino-acid-releasing enzyme	0.736966	1.45943	2.58496	6	4	2	10	11	12	2.56305	0.00104238
MVD1_HUMAN	MVD	Diphosphomevalonate decarboxylase	1	1.22239	2.58496	3	3	1	6	7	6	1.75293	0.00340752
SYIC_HUMAN	IARS	Isoleucine--tRNA ligase, cytoplasmic	1.078	1.44057	1.77761	9	7	7	19	19	24	3.85803	0.000388119
NAMPT_HUMAN	NAMPT	Nicotinamide phosphoribosyltransferase	1.51457	1.45943	1.28011	14	12	14	40	33	34	5.53348	0.000112475
B4DUC8_HUMAN (+1)	MTAP	S-methyl-5'-thioadenosine phosphorylase	1.22239	1.22239	1.73697	3	3	3	7	7	10	2.02422	0.00211802
SYNC_HUMAN	NARS	Asparagine--tRNA ligase, cytoplasmic	1.58496	0.847997	1.77761	7	10	7	21	18	24	3.82373	0.000400792
SEC63_HUMAN	SEC63	Translocation protein SEC63 homolog	1.80735	1.80735	0.807355	4	4	8	14	14	14	2.91266	0.000690693
CDV3_HUMAN	CDV3	Protein CDV3 homolog	1.37851	1.26303	1.58496	5	5	3	13	12	9	2.5205	0.00108356
A0A1C7CYX9_HUMAN (+1)	DPYSL2	Dihydropyrimidinase-related protein 2	1.87447	2.32193	0	3	2	5	11	10	5	2.09573	0.00185188
PSMD8_HUMAN (+1)	PSMD8	26S proteasome non-ATPase regulatory subunit 8	0.415037	2.32193	2	3	1	1	4	5	4	1.31606	0.00927842
SYFB_HUMAN	FARSB	Phenylalanine--tRNA ligase beta subunit	1	2	1.32193	2	1	2	4	4	5	1.31606	0.00927842
IF5_HUMAN	EIF5	Eukaryotic translation initiation factor 5	1.22239	2	1.19265	3	2	7	7	8	16	2.34675	0.00136871
TCEA1_HUMAN	TCEA1	Transcription elongation factor A protein 1	1.58496	1	1.58496	2	3	2	6	6	6	1.62348	0.00442772
PFKAP_HUMAN	PFKP	ATP-dependent 6-phosphofructokinase, platelet type	3.16993	1	0.584963	1	4	4	9	8	6	1.90462	0.00257743
IF2B_HUMAN	EIF2S2	Eukaryotic translation initiation factor 2 subunit 2	1.51457	1.24793	1.24793	7	8	8	20	19	19	3.5065	0.000486337
TPP2_HUMAN	TPP2	Tripeptidyl-peptidase 2	1.26303	1.58496	1.11548	5	4	6	12	12	13	2.54726	0.00104871
ANXA3_HUMAN	ANXA3	Annexin A3	1.63743	1.20163	1.05889	9	10	12	28	23	25	4.10876	0.000302574
H0Y2Y8_HUMAN (+1)	ZYX	Zyxin (Fragment)	1.80735	1.16993	1	2	4	3	7	9	6	1.7835	0.00321267
ABCC9_HUMAN (+1)	ABCC9	ATP-binding cassette sub-family C member 9	5.81378	0.736966	-0.415037	0	3	4	9	5	3	1.31745	0.00913743
AK1C2_HUMAN	AKR1C2	Aldo-keto reductase family 1 member C2	1.1375	1.26303	1.41504	5	5	3	11	12	8	2.19846	0.0016602
SAE2_HUMAN	UBA2	SUMO-activating enzyme subunit 2	0.938599	1.54057	1.20163	12	11	10	23	32	23	4.05291	0.000307327
MAP2_HUMAN	METAP2	Methionine aminopeptidase 2	0.736966	1.1375	2	6	5	3	10	11	12	2.26967	0.0015604
EF1B_HUMAN	EEF1B2	Elongation factor 1-beta	1.58496	1.11548	0.874469	5	6	6	15	13	11	2.47806	0.00113901
DNM1L_HUMAN	DNM1L	Dynamin-1-like protein	1.80735	1.58496	0	2	2	3	7	6	3	1.35807	0.00838653
FLNB_HUMAN	FLNB	Filamin-B	0.952694	1.0217	1.48113	31	33	24	60	67	67	7.00582	7.44554e-05
LKHA4_HUMAN	LTA4H	Leukotriene A-4 hydrolase	0.485427	0.807355	2.32193	5	4	2	7	7	10	1.70547	0.00369426
DBNL_HUMAN	DBNL	Drebrin-like protein	0.847997	0.584963	2.32193	5	6	2	9	9	10	1.86714	0.0026899
AMPB_HUMAN	RNPEP	Aminopeptidase B	1.36257	1	0.906891	7	7	8	18	14	15	2.62157	0.000980594
SC23B_HUMAN	SEC23B	Protein transport protein Sec23B	1.11548	1.45943	0.678072	6	4	5	13	11	8	2.02241	0.00214653
GSTO1_HUMAN	GSTO1	Glutathione S-transferase omega-1	1	2.16993	0	3	2	4	6	9	4	1.40993	0.00720792
ASSY_HUMAN	ASS1	Argininosuccinate synthase	1.18057	1	1.04731	15	17	15	34	34	31	4.2596	0.000283564
PUR9_HUMAN	ATIC	Bifunctional purine biosynthesis protein PURH	0.777608	1.27302	1.14684	14	12	14	24	29	31	3.80267	0.000427723
D6REX3_HUMAN (+1)	SEC31A	Protein transport protein Sec31A	1	1.73697	0.485427	2	3	5	4	10	7	1.49958	0.0058297
GDIA_HUMAN	GDI1	Rab GDP dissociation inhibitor alpha	1.22239	1.16993	0.807355	3	4	4	7	9	7	1.58671	0.00486337
J3KRZ3_HUMAN	SLC47A1	Multidrug and toxin extrusion protein 1 (Fragment)	1.22239	2.58496	0.584963	3	1	8	7	6	12	1.67157	0.0039303
NT5D1_HUMAN	NT5DC1	5'-nucleotidase domain-containing protein 1	1.24793	1.08746	0.830075	8	8	9	19	17	16	2.72819	0.000861782
A0A087WUT6_HUMAN (+1)	EIF5B	Eukaryotic translation initiation factor 5B	1.41504	0.736966	1.16993	3	6	4	8	10	9	1.75439	0.0033996
Q5T5C7_HUMAN (+1)	SARS	Serine--tRNA ligase, cytoplasmic	1	1	1.078	9	10	9	18	20	19	2.83429	0.000826931
GSH0_HUMAN	GCLM	Glutamate--cysteine ligase regulatory subunit	0.847997	1.1375	1	5	5	5	9	11	10	1.80579	0.0031002
B4DIH5_HUMAN	COPS2	COP9 signalosome complex subunit 2	1.32193	0.678072	1	4	5	5	10	8	10	1.72407	0.00359446
IF2A_HUMAN	EIF2S1	Eukaryotic translation initiation factor 2 subunit 1	1.16993	1	0.847997	4	4	5	9	8	9	1.6404	0.00427723
GLRX3_HUMAN	GLRX3	Glutaredoxin-3	1.32193	1.41504	0.415037	4	3	6	10	8	8	1.6404	0.00427723
SPT5H_HUMAN	SUPT5H	Transcription elongation factor SPT5	0.847997	1.16993	1	5	4	3	9	9	6	1.5546	0.00509307
CHRD1_HUMAN	CHORDC1	Cysteine and histidine-rich domain-containing protein 1	1	1.41504	0.678072	4	3	5	8	8	8	1.5546	0.00509307
SYAC_HUMAN	AARS	Alanine--tRNA ligase, cytoplasmic	1.19265	1.09115	0.716207	21	23	28	48	49	46	5.10991	0.00017901
DNJB1_HUMAN	DNAJB1	DnaJ homolog subfamily B member 1	0.807355	0.678072	1.32193	4	5	4	7	8	10	1.5251	0.00557149
PRC2A_HUMAN	PRRC2A	Protein PRRC2A	0.847997	1	1	5	4	4	9	8	8	1.5251	0.00557149
PPM1G_HUMAN	PPM1G	Protein phosphatase 1G	0.823122	0.938599	1.06413	13	12	11	23	23	23	3.00233	0.000673267
A0A0C4DGB6_HUMAN (+4)	ALB	Serum albumin	1.32193	0.70044	0.847997	6	8	10	15	13	18	2.28697	0.00152396
DJB11_HUMAN	DNAJB11	DnaJ homolog subfamily B member 11	1.48543	0.652077	0.652077	5	7	7	14	11	11	1.91228	0.00254416
STAT1_HUMAN	STAT1	Signal transducer and activator of transcription 1-alpha/beta	0.36257	1.45943	1	7	4	5	9	11	10	1.66953	0.00399842
A4_HUMAN (+1)	APP	Amyloid beta A4 protein	1.37851	0.584963	0.678072	5	6	5	13	9	8	1.66953	0.00399842
SYVC_HUMAN	VARS	Valine--tRNA ligase	0.947533	1.10692	0.584963	14	13	14	27	28	21	3.06957	0.000635248
PGAM1_HUMAN	PGAM1	Phosphoglycerate mutase 1	1.05889	0.823122	0.807355	12	13	16	25	23	28	3.06957	0.000635248
E9PFH4_HUMAN (+1)	TNPO3	Transportin-3	1.73697	0.807355	0.222392	3	4	6	10	7	7	1.4084	0.00727287
PSD12_HUMAN	PSMD12	26S proteasome non-ATPase regulatory subunit 12	1.16993	0.847997	0.584963	4	5	4	9	9	6	1.4084	0.00727287
E7EVA0_HUMAN	MAP4	Microtubule-associated protein	0.807355	0.485427	1.32193	4	5	4	7	7	10	1.4084	0.00727287
A0A0A0MRV0_HUMAN	RRBP1	Ribosome-binding protein 1	0.624491	0.862496	1.18763	24	22	18	37	40	41	4.09487	0.000302574
SERB_HUMAN	PSPH	Phosphoserine phosphatase	0.321928	1.5025	1	12	6	7	15	17	14	2.16992	0.00173149
A0A087WSY9_HUMAN (+2)	TXNRD1	Thioredoxin reductase 1, cytoplasmic	0.784271	0.857981	1.078	18	16	9	31	29	19	3.11323	0.00062099
CAND1_HUMAN	CAND1	Cullin-associated NEDD8-dissociated protein 1	0.956931	0.796467	0.847997	17	19	15	33	33	27	3.4386	0.000506931
PNPH_HUMAN	PNP	Purine nucleoside phosphorylase	0.263034	1.22239	1.22239	10	6	6	12	14	14	1.94395	0.00247446
ANM5_HUMAN	PRMT5	Protein arginine N-methyltransferase 5	0.652077	1	1	7	5	4	11	10	8	1.55981	0.00502812
4F2_HUMAN (+2)	SLC3A2	4F2 cell-surface antigen heavy chain	0.678072	0.859822	1	30	27	28	48	49	56	4.7176	0.000193267
LRRF1_HUMAN	LRRFIP1	Leucine-rich repeat flightless-interacting protein 1	1.22239	0.321928	1	6	8	5	14	10	10	1.70484	0.0037101
TTL12_HUMAN	TTLL12	Tubulin--tyrosine ligase-like protein 12	1	0.830075	0.678072	9	9	10	18	16	16	2.20197	0.00165703
SPSY_HUMAN	SMS	Spermine synthase	1	0.874469	0.584963	4	6	4	8	11	6	1.38278	0.00789545
VASP_HUMAN	VASP	Vasodilator-stimulated phosphoprotein	1	0.485427	1	5	5	4	10	7	8	1.38278	0.00789545
IF2G_HUMAN	EIF2S3	Eukaryotic translation initiation factor 2 subunit 3	1	0.830075	0.678072	8	9	10	16	16	16	2.12887	0.00178376
THIO_HUMAN	TXN	Thioredoxin	0.652077	1	0.847997	7	6	5	11	12	9	1.62163	0.00446099
SQSTM_HUMAN	SQSTM1	Sequestosome-1	0.874469	0.710493	0.874469	12	11	12	22	18	22	2.51489	0.00110257
PLST_HUMAN	PLS3	Plastin-3	0.823122	0.713696	0.906891	26	25	24	46	41	45	4.13727	0.000297822
RL10A_HUMAN	RPL10A	60S ribosomal protein L10a	0.514573	0.917538	0.906891	7	9	8	10	17	15	1.90217	0.00258693
S10A6_HUMAN	S100A6	Protein S100-A6	0.934905	0.70044	0.820451	34	56	47	65	91	83	6.08277	7.60396e-05
UBP14_HUMAN	USP14	Ubiquitin carboxyl-terminal hydrolase 14	0.754888	0.643856	1	16	16	14	27	25	28	2.90434	0.000701782
EIF2A_HUMAN	EIF2A	Eukaryotic translation initiation factor 2A	0.893085	0.584963	0.893085	7	8	7	13	12	13	1.74397	0.00346931
F2Z2Y4_HUMAN (+1)	PDXK	Pyridoxal kinase	0.765535	0.736966	0.830075	10	9	9	17	15	16	2.01651	0.00216871
F6WQW2_HUMAN (+1)	RANBP1	Ran-specific GTPase-activating protein	0.830075	0.736966	0.765535	9	9	10	16	15	17	2.01651	0.00216871
PSMD3_HUMAN	PSMD3	26S proteasome non-ATPase regulatory subunit 3	1.22239	0.584963	0.530515	6	6	9	14	9	13	1.66241	0.00406812
PSME1_HUMAN	PSME1	Proteasome activator complex subunit 1	0.353637	1.078	0.796467	18	18	19	23	38	33	3.15118	0.000603564
M0R117_HUMAN (+1)	RPL18A	60S ribosomal protein L18a	0.874469	0.678072	0.736966	6	5	6	11	8	10	1.42686	0.0071002
C1TC_HUMAN (+1)	MTHFD1	C-1-tetrahydrofolate synthase, cytoplasmic	0.678072	0.628031	1	10	11	9	16	17	18	2.07295	0.00190099
TRI25_HUMAN	TRIM25	E3 ubiquitin/ISG15 ligase TRIM25	0.678072	0.847997	0.736966	5	5	6	8	9	10	1.33687	0.00883168
UBP5_HUMAN	USP5	Ubiquitin carboxyl-terminal hydrolase 5	0.387023	0.736966	1.152	13	12	9	17	20	20	2.18427	0.00171406
AATC_HUMAN	GOT1	Aspartate aminotransferase, cytoplasmic	0.341037	0.652077	1.24101	15	14	11	19	22	26	2.43112	0.00118495
PSB1_HUMAN	PSMB1	Proteasome subunit beta type-1	0.628031	0.925999	0.63743	11	10	9	17	19	14	1.98123	0.0022796
CYBP_HUMAN	CACYBP	Calcyclin-binding protein	1	0.652077	0.584963	5	7	6	10	11	9	1.40612	0.00732515
AHSA1_HUMAN	AHSA1	Activator of 90 kDa heat shock protein ATPase homolog 1	1.26303	0.169925	0.847997	5	8	5	12	9	9	1.40612	0.00732515
BLVRB_HUMAN	BLVRB	Flavin reductase (NADPH)	0.884523	0.514573	0.777608	13	14	14	24	20	24	2.41571	0.00122139
A0A087WUL9_HUMAN (+1)	PSMD13	26S proteasome non-ATPase regulatory subunit 13	0.321928	0.847997	1	12	10	9	15	18	18	1.96452	0.00238099
PUR6_HUMAN	PAICS	Multifunctional protein ADE2	0.289507	0.874469	1.152	18	12	9	22	22	20	2.27814	0.00153505
HUWE1_HUMAN	HUWE1	E3 ubiquitin-protein ligase HUWE1	0.906891	0.169925	0.917538	8	8	9	15	9	17	1.68773	0.00381465
EF1D_HUMAN	EEF1D	Elongation factor 1-delta	0.807355	0.736966	0.584963	8	9	8	14	15	12	1.68773	0.00381465
LYRIC_HUMAN	MTDH	Protein LYRIC	1.1375	0.415037	0.70044	5	9	8	11	12	13	1.54076	0.0053196
H0Y4R1_HUMAN (+1)	IMPDH2	Inosine-5'-monophosphate dehydrogenase 2 (Fragment)	0.652077	0.321928	1.09954	7	8	7	11	10	15	1.54076	0.0053196
SAE1_HUMAN	SAE1	SUMO-activating enzyme subunit 1	1.11548	1	0	6	7	10	13	14	10	1.52301	0.00558416
SYG_HUMAN	GARS	Glycine--tRNA ligase	0.76184	0.646363	0.628031	46	46	44	78	72	68	4.97638	0.000185347
SAHH_HUMAN	AHCY	Adenosylhomocysteinase	1.11548	0.459432	0.459432	6	8	8	13	11	11	1.43787	0.00704317
A0A087X1Z3_HUMAN (+1)	PSME2	Proteasome activator complex subunit 2	0.736966	0.839535	0.430634	18	19	23	30	34	31	2.78583	0.000836436
HDGF_HUMAN	HDGF	Hepatoma-derived growth factor	0.4975	0.893085	0.612977	17	14	17	24	26	26	2.39832	0.00126574
ANXA8_HUMAN	ANXA8	Annexin A8	0.459432	0.893085	0.63743	8	7	9	11	13	14	1.50608	0.00574416
LA_HUMAN	SSB	Lupus La protein	0.678072	0.4975	0.793549	15	17	15	24	24	26	2.33104	0.00139089
H0YL69_HUMAN (+2)	PSMA4	Proteasome subunit alpha type (Fragment)	1	0.5025	0.514573	9	12	14	18	17	20	1.90308	0.00258693
IF5A1_HUMAN	EIF5A	Eukaryotic translation initiation factor 5A-1	0.584963	0.866733	0.494765	16	17	22	24	31	31	2.54468	0.00105822
FKBP4_HUMAN	FKBP4	Peptidyl-prolyl cis-trans isomerase FKBP4	0.788496	0	1.152	11	14	9	19	14	20	1.82783	0.00292119
AL1A3_HUMAN	ALDH1A3	Aldehyde dehydrogenase family 1 member A3	0.584963	0.652077	0.678072	28	28	30	42	44	48	3.40373	0.000508515
ABCE1_HUMAN	ABCE1	ATP-binding cassette sub-family E member 1	0.830075	0.584963	0.485427	9	10	10	16	15	14	1.62317	0.00444356
SYLC_HUMAN	LARS	Leucine--tRNA ligase, cytoplasmic	0.556393	0.836501	0.485427	17	14	15	25	25	21	2.18132	0.00172673
SRP68_HUMAN	SRP68	Signal recognition particle subunit SRP68	1	0.584963	0.415037	6	8	12	12	12	16	1.47442	0.00610376
SYDC_HUMAN	DARS	Aspartate--tRNA ligase, cytoplasmic	0.584963	0.556393	0.70044	16	17	16	24	25	26	2.22521	0.0016301
AL1A1_HUMAN	ALDH1A1	Retinal dehydrogenase 1	0.556393	0.275634	1.05445	17	19	13	25	23	27	2.22521	0.0016301
MDHC_HUMAN	MDH1	Malate dehydrogenase, cytoplasmic	0.4975	0.667425	0.678072	17	17	15	24	27	24	2.22521	0.0016301
EF2_HUMAN	EEF2	Elongation factor 2	0.332076	0.773338	0.741266	170	141	134	214	241	224	9.70137	9.50495e-06
PSMD1_HUMAN	PSMD1	26S proteasome non-ATPase regulatory subunit 1	0.584963	0.485427	0.758992	16	15	13	24	21	22	2.04121	0.0020499
D3DQV9_HUMAN (+1)	EIF4G2	Eukaryotic translation initiation factor 4 gamma 2 (Fragment)	0.473931	0.819428	0.50696	18	17	19	25	30	27	2.32428	0.00148436
CUTA_HUMAN	CUTA	Protein CutA	0.784271	0.607683	0.395929	18	21	19	31	32	25	2.43283	0.00118495
TLN1_HUMAN	TLN1	Talin-1	0.473931	0.842459	0.485427	36	29	40	50	52	56	3.54121	0.000464158
PGK1_HUMAN	PGK1	Phosphoglycerate kinase 1	0.53842	0.657112	0.560715	84	78	80	122	123	118	6.14724	7.60396e-05
WDR1_HUMAN	WDR1	WD repeat-containing protein 1	0.415037	0.440573	0.884523	15	14	13	20	19	24	1.89744	0.00263762
E7EQR4_HUMAN (+1)	EZR	Ezrin	0.570316	0.684498	0.491853	33	28	32	49	45	45	3.2024	0.000571881
HS90B_HUMAN	HSP90AB1	Heat shock protein HSP 90-beta	0.42711	0.706464	0.586924	238	239	245	320	390	368	12.6363	6.33663e-06
ABCF1_HUMAN	ABCF1	ATP-binding cassette sub-family F member 1	0.807355	0.485427	0.415037	8	10	9	14	14	12	1.36121	0.00832317
B4DUR8_HUMAN (+1)	CCT3	T-complex protein 1 subunit gamma	0.544321	0.736966	0.415037	24	21	27	35	35	36	2.5816	0.00102653
IDHC_HUMAN	IDH1	Isocitrate dehydrogenase [NADP] cytoplasmic	0.0740006	0.893085	0.70044	19	14	16	20	26	26	1.98259	0.00227168
SYEP_HUMAN	EPRS	Bifunctional glutamate/proline--tRNA ligase	0.594361	0.359896	0.704544	51	60	54	77	77	88	4.4543	0.000258218
COR1B_HUMAN	CORO1B	Coronin-1B	0.678072	0.736966	0.241008	20	18	22	32	30	26	2.25885	0.00157149
Q32Q12_HUMAN	NME1-NME2	Nucleoside diphosphate kinase	0.234465	0.341037	1.05445	17	15	13	20	19	27	1.86219	0.00270574
PDC6I_HUMAN	PDCD6IP	Programmed cell death 6-interacting protein	0.392317	0.436099	0.823122	16	17	13	21	23	23	1.85103	0.00278812
RL7A_HUMAN	RPL7A	60S ribosomal protein L7a	0.140863	0.943416	0.604071	39	26	25	43	50	38	2.89865	0.00070495
CKAP4_HUMAN	CKAP4	Cytoskeleton-associated protein 4	0.584963	0.447459	0.584963	10	11	8	15	15	12	1.33487	0.00887287
G6PI_HUMAN	GPI	Glucose-6-phosphate isomerase	0.690672	0.642843	0.239188	57	57	61	92	89	72	4.43682	0.000259802
B7ZAR1_HUMAN (+2)	CCT5	T-complex protein 1 subunit epsilon	0.61471	0.241008	0.716207	32	33	28	49	39	46	2.87265	0.000765149
PPAC_HUMAN	ACP1	Low molecular weight phosphotyrosine protein phosphatase	0.584963	0.415037	0.584963	10	12	10	15	16	15	1.39359	0.00772752
TPIS_HUMAN	TPI1	Triosephosphate isomerase	0.540568	0.49304	0.530515	22	27	27	32	38	39	2.47278	0.00113901
GDIB_HUMAN	GDI2	Rab GDP dissociation inhibitor beta	0.407658	0.527932	0.628031	49	43	44	65	62	68	3.65136	0.000453069
PAIRB_HUMAN	SERBP1	Plasminogen activator inhibitor 1 RNA-binding protein	0.561879	0.688056	0.308122	21	18	21	31	29	26	2.10593	0.00184871
PUR2_HUMAN	GART	Trifunctional purine biosynthetic protein adenosine-3	0.523562	0.519374	0.499571	32	30	29	46	43	41	2.75623	0.000841188
SYK_HUMAN	KARS	Lysine--tRNA ligase	0.371969	0.436099	0.736966	17	17	15	22	23	25	1.81911	0.00294812
CAN2_HUMAN	CAPN2	Calpain-2 catalytic subunit	0.321928	0.565597	0.633872	28	25	29	35	37	45	2.56024	0.00104396
6PGL_HUMAN	PGLS	6-phosphogluconolactonase	0.4975	0.536053	0.4975	17	20	17	24	29	24	1.93034	0.00252356
TCPD_HUMAN	CCT4	T-complex protein 1 subunit delta	0.357552	0.537657	0.61471	32	31	32	41	45	49	2.78976	0.000836436
HYOU1_HUMAN	HYOU1	Hypoxia up-regulated protein 1	0.428458	0.415037	0.62532	107	102	94	144	136	145	5.82426	8.07921e-05
PSA7_HUMAN	PSMA7	Proteasome subunit alpha type-7	0.584963	0.36257	0.514573	12	14	14	18	18	20	1.48683	0.00599129
IPO5_HUMAN	IPO5	Importin-5	0.530515	0.180572	0.736966	27	30	24	39	34	40	2.35946	0.00134337
CLIC4_HUMAN	CLIC4	Chloride intracellular channel protein 4	0.415037	0.662965	0.36257	12	12	14	16	19	18	1.41853	0.00715723
TCPH_HUMAN	CCT7	T-complex protein 1 subunit eta	0.280108	0.628031	0.544321	28	22	24	34	34	35	2.20362	0.00165703
SET_HUMAN	SET	Protein SET	-0.142019	0.652077	0.932886	32	21	22	29	33	42	2.19535	0.00167129
UBA1_HUMAN	UBA1	Ubiquitin-like modifier-activating enzyme 1	0.426265	0.385654	0.593375	64	62	57	86	81	86	3.95426	0.000321584
STIP1_HUMAN	STIP1	Stress-induced-phosphoprotein 1	0.567041	0.499571	0.321928	27	29	32	40	41	40	2.37373	0.0013101
G3P_HUMAN	GAPDH	Glyceraldehyde-3-phosphate dehydrogenase	0.424026	0.45391	0.498602	120	119	109	161	163	154	5.95154	7.60396e-05
DPP3_HUMAN (+2)	DPP3	Dipeptidyl peptidase 3	0.736966	0.432959	0.211504	15	20	19	25	27	22	1.69017	0.00378772
A0A087WYT3_HUMAN (+1)	PTGES3	Prostaglandin E synthase 3	0.5025	0.584963	0.321928	12	14	20	17	21	25	1.51456	0.00562059
PA2G4_HUMAN	PA2G4	Proliferation-associated protein 2G4	0.29956	0.691878	0.321928	13	13	12	16	21	15	1.32834	0.00898218
IPYR_HUMAN	PPA1	Inorganic pyrophosphatase	0.160465	0.621488	0.602665	34	26	27	38	40	41	2.31255	0.00151129
ARP3_HUMAN	ACTR3	Actin-related protein 3	0.321928	0.688056	0.347923	20	18	22	25	29	28	1.79672	0.00314455
TKT_HUMAN	TKT	Transketolase	0.152003	0.571157	0.640458	45	35	34	50	52	53	2.71383	0.000877624
PRKDC_HUMAN	PRKDC	DNA-dependent protein kinase catalytic subunit	0.521953	0.424498	0.345135	39	38	37	56	51	47	2.65059	0.000963168
SYMC_HUMAN	MARS	Methionine--tRNA ligase, cytoplasmic	0.550197	0.357552	0.392317	28	32	32	41	41	42	2.27623	0.00154139
COF1_HUMAN (+2)	CFL1	Cofilin-1	0.562733	0.45391	0.252981	109	119	120	161	163	143	5.46989	0.00012198
B0QZ18_HUMAN (+2)	CPNE1	Copine-1	0.160465	0.263034	1	17	15	9	19	18	18	1.30002	0.00981703
NSUN2_HUMAN	NSUN2	tRNA (cytosine(34)-C(5))-methyltransferase	0.214125	0.559427	0.5025	25	19	24	29	28	34	1.80922	0.00301465
SERA_HUMAN	PHGDH	D-3-phosphoglycerate dehydrogenase	0.337035	0.387023	0.530515	38	39	36	48	51	52	2.5301	0.00106772
LDHA_HUMAN	LDHA	L-lactate dehydrogenase A chain	0.415037	0.455679	0.364764	75	70	73	100	96	94	3.86544	0.000388119
TCPB_HUMAN	CCT2	T-complex protein 1 subunit beta	0.338802	0.519374	0.378512	34	30	30	43	43	39	2.19465	0.00167287
PGM1_HUMAN	PGM1	Phosphoglucomutase-1	0.688056	0.304855	0.160465	18	17	17	29	21	19	1.46268	0.00627644
EF1G_HUMAN	EEF1G	Elongation factor 1-gamma	0.459432	0.415037	0.331206	32	33	31	44	44	39	2.18146	0.00172673
HSP74_HUMAN	HSPA4	Heat shock 70 kDa protein 4	0.376563	0.415037	0.408806	57	54	58	74	72	77	3.15659	0.000594059
E7EUU4_HUMAN (+3)	EIF4G1	Eukaryotic translation initiation factor 4 gamma 1	0.540568	0.169925	0.485427	22	24	20	32	27	28	1.67253	0.00392238
RINI_HUMAN	RNH1	Ribonuclease inhibitor	0.332575	0.271302	0.605721	27	29	23	34	35	35	1.87724	0.00266455
TCPQ_HUMAN	CCT8	T-complex protein 1 subunit theta	0.274175	0.370368	0.517848	43	41	44	52	53	63	2.56424	0.00103762
LANC2_HUMAN	LANCL2	LanC-like protein 2	0.257158	0.0972972	0.91427	41	43	26	49	46	49	2.29198	0.00152396
G6PD_HUMAN	G6PD	Glucose-6-phosphate 1-dehydrogenase	0.383329	0.222392	0.540568	23	24	22	30	28	32	1.65125	0.0042202
PRDX1_HUMAN	PRDX1	Peroxiredoxin-1	0.387023	0.389947	0.321928	26	29	24	34	38	30	1.73282	0.00356277
TCPA_HUMAN	TCP1	T-complex protein 1 subunit alpha	0.331206	0.374396	0.36257	31	27	28	39	35	36	1.76122	0.00330614
CLIC1_HUMAN	CLIC1	Chloride intracellular channel protein 1	0.393664	0.387023	0.26748	51	52	54	67	68	65	2.59078	0.00101386
HS105_HUMAN	HSPH1	Heat shock protein 105 kDa	0.192645	0.369234	0.485427	28	24	25	32	31	35	1.59946	0.00482693
SYRC_HUMAN	RARS	Arginine--tRNA ligase, cytoplasmic	0.125531	0.392317	0.505235	33	32	31	36	42	44	1.84225	0.00282455
VINC_HUMAN	VCL	Vinculin	0.485427	0.356144	0.185556	45	50	51	63	64	58	2.40876	0.00123881
ALDOA_HUMAN	ALDOA	Fructose-bisphosphate aldolase A	0.216811	0.534336	0.277534	37	29	33	43	42	40	1.82572	0.00292119
PROF1_HUMAN	PFN1	Profilin-1	0.29956	0.257158	0.378512	39	41	40	48	49	52	1.91704	0.00254099
ACTB_HUMAN (+1)	ACTB	Actin, cytoplasmic 1	0.381186	0.308579	0.24387	539	608	581	702	753	688	11.4165	9.50495e-06
ACTN4_HUMAN	ACTN4	Alpha-actinin-4	0.336049	0.275973	0.312169	183	185	178	231	224	221	5.2246	0.000156832
HS90A_HUMAN	HSP90AA1	Heat shock protein HSP 90-alpha	0.344446	0.366128	0.216133	89	90	99	113	116	115	3.31187	0.000513267
ARF4_HUMAN	ARF4	ADP-ribosylation factor 4	0.0443941	0.485427	0.338802	32	30	34	33	42	43	1.56771	0.00499327
IF4A1_HUMAN	EIF4A1	Eukaryotic initiation factor 4A-I	0.182864	0.243926	0.455679	37	38	35	42	45	48	1.70396	0.0037402
ACTC_HUMAN (+1)	ACTC1	Actin, alpha cardiac muscle 1	0.146841	0.428843	0.302563	28	26	30	31	35	37	1.41528	0.0071905
PEBP1_HUMAN	PEBP1	Phosphatidylethanolamine-binding protein 1	0.289507	0.229482	0.332575	27	29	27	33	34	34	1.34782	0.00860198
CALR_HUMAN	CALR	Calreticulin	0.339089	0.343954	0.152003	234	260	252	296	330	280	5.8222	8.39604e-05
CAP1_HUMAN	CAP1	Adenylyl cyclase-associated protein 1	-0.296982	0.748461	0.459432	86	50	56	70	84	77	2.22082	0.00163802
TAGL2_HUMAN	TAGLN2	Transgelin-2	0.36257	0.321928	0.117836	42	44	47	54	55	51	1.73478	0.00354535
IQGA1_HUMAN	IQGAP1	Ras GTPase-activating-like protein IQGAP1	0.103836	0.408085	0.307182	67	52	59	72	69	73	2.10192	0.00185188
KPYM_HUMAN	PKM	Pyruvate kinase PKM	0.217357	0.371367	0.179169	123	109	121	143	141	137	3.17432	0.000578218
TBB5_HUMAN	TUBB	Tubulin beta chain	0.223438	0.222392	0.306208	197	210	203	230	245	251	4.52533	0.000232871
1433B_HUMAN	YWHAB	14-3-3 protein beta/alpha	0.234465	0.26748	0.247928	51	54	48	60	65	57	1.7828	0.00323485
ANXA2_HUMAN	ANXA2	Annexin A2	0.327575	0.132894	0.26748	102	114	108	128	125	130	2.83717	0.000823762
1433T_HUMAN	YWHAQ	14-3-3 protein theta	0.10188	0.263034	0.329308	41	40	39	44	48	49	1.40125	0.00766257
6PGD_HUMAN	PGD	6-phosphogluconate dehydrogenase, decarboxylating	0.160465	0.303392	0.208587	51	47	45	57	58	52	1.51327	0.00567604
TERA_HUMAN	VCP	Transitional endoplasmic reticulum ATPase	0.345775	0.253757	0.0554951	48	52	51	61	62	53	1.54887	0.00518337
1433Z_HUMAN	YWHAZ	14-3-3 protein zeta/delta	0.175087	0.273565	0.206451	93	91	91	105	110	105	2.28987	0.00152396
ANXA1_HUMAN	ANXA1	Annexin A1	0.30117	0	0.333424	56	57	50	69	57	63	1.57221	0.00496475
PDIA4_HUMAN	PDIA4	Protein disulfide-isomerase A4	0.197939	0.21901	0.200697	68	61	67	78	71	77	1.709	0.00367208
TBA1B_HUMAN	TUBA1B	Tubulin alpha-1B chain	0.173149	0.161463	0.150025	149	152	146	168	170	162	2.31416	0.00151129
PDIA3_HUMAN	PDIA3	Protein disulfide-isomerase A3	0	0.251979	0.11221	142	131	136	142	156	147	1.62598	0.00440238
EGFR_HUMAN	EGFR	Epidermal growth factor receptor	-0.182203	-0.149056	-0.106915	177	163	168	156	147	156	-2.12472	0.00180594
A0A0U1RRM4_HUMAN (+1)	PTBP1	Polypyrimidine tract-binding protein 1	-0.174029	-0.222392	-0.188072	88	91	90	78	78	79	-1.82693	0.00287683
A0A087WVQ6_HUMAN (+1)	CLTC	Clathrin heavy chain	-0.271546	-0.168038	-0.160465	204	191	190	169	170	170	-3.16526	0.000608317
FAS_HUMAN	FASN	Fatty acid synthase	-0.291766	-0.186413	-0.138236	213	198	197	174	174	179	-3.33303	0.000522772
C1QBP_HUMAN	C1QBP	Complement component 1 Q subcomponent-binding protein, mitochondrial	-0.415037	-0.0780025	-0.281771	64	57	62	48	54	51	-1.84257	0.00276594
RS4X_HUMAN	RPS4X	40S ribosomal protein S4, X isoform	-0.180572	-0.273018	-0.374396	34	29	35	30	24	27	-1.28445	0.00988673
PGRC1_HUMAN	PGRMC1	Membrane-associated progesterone receptor component 1	-0.169925	-0.275634	-0.395929	45	46	50	40	38	38	-1.6772	0.0037196
HNRPQ_HUMAN	SYNCRIP	Heterogeneous nuclear ribonucleoprotein Q	-0.369234	-0.27208	-0.21864	62	64	64	48	53	55	-2.06859	0.00192475
FUMH_HUMAN	FH	Fumarate hydratase, mitochondrial	-0.197939	-0.275634	-0.395929	39	46	50	34	38	38	-1.70396	0.0035897
TRAP1_HUMAN	TRAP1	Heat shock protein 75 kDa, mitochondrial	-0.5025	-0.163499	-0.222392	34	28	28	24	25	24	-1.32488	0.00876673
D6RAT0_HUMAN (+1)	RPS3A	40S ribosomal protein S3a	-0.369234	-0.347923	-0.222392	31	28	28	24	22	24	-1.34144	0.0084895
HYEP_HUMAN	EPHX1	Epoxide hydrolase 1	-0.229482	-0.192645	-0.526069	34	32	36	29	28	25	-1.49796	0.00569505
ETFA_HUMAN	ETFA	Electron transfer flavoprotein subunit alpha, mitochondrial	-0.0972972	-0.321928	-0.514573	46	55	60	43	44	42	-2.06385	0.00194376
MYOF_HUMAN	MYOF	Myoferlin	-0.39927	-0.205114	-0.357552	91	83	82	69	72	64	-2.82434	0.000853861
SFPQ_HUMAN	SFPQ	Splicing factor, proline- and glutamine-rich	-0.131245	-0.405256	-0.452512	46	49	52	42	37	38	-1.9957	0.00220832
NSDHL_HUMAN	NSDHL	Sterol-4-alpha-carboxylate 3-dehydrogenase, decarboxylating	-0.465664	-0.369234	-0.163499	29	31	28	21	24	25	-1.41759	0.00688792
B4DY09_HUMAN (+1)	ILF2	Interleukin enhancer-binding factor 2	-0.304855	-0.326228	-0.415037	84	84	88	68	67	66	-3.05536	0.000671683
TFR1_HUMAN	TFRC	Transferrin receptor protein 1	-0.115477	-0.415037	-0.536053	26	28	29	24	21	20	-1.44868	0.00646495
K7ELL7_HUMAN	PRKCSH	Glucosidase 2 subunit beta	-0.21901	-0.433897	-0.421827	71	77	71	61	57	53	-2.80938	0.000853861
SKP1_HUMAN	SKP1	S-phase kinase-associated protein 1	-0.432959	-0.308122	-0.337035	27	26	24	20	21	19	-1.40348	0.00738218
PDIA1_HUMAN	P4HB	Protein disulfide-isomerase	-0.264763	-0.395929	-0.417557	167	175	191	139	133	143	-5.15758	0.000202772
G8JLB6_HUMAN (+1)	HNRNPH1	Heterogeneous nuclear ribonucleoprotein H	-0.532221	-0.33985	-0.207805	94	81	82	65	64	71	-3.16685	0.000608317
PCBP1_HUMAN	PCBP1	Poly(rC)-binding protein 1	-0.263034	-0.584963	-0.211504	24	30	22	20	20	19	-1.41036	0.00689584
M0R0F0_HUMAN (+1)	RPS5	40S ribosomal protein S5 (Fragment)	-0.343954	-0.152003	-0.605721	33	30	35	26	27	23	-1.67908	0.0037196
ECHM_HUMAN	ECHS1	Enoyl-CoA hydratase, mitochondrial	-0.459432	-0.263034	-0.384664	44	42	47	32	35	36	-2.07139	0.00191208
FUBP2_HUMAN	KHSRP	Far upstream element-binding protein 2	-0.201634	-0.231326	-0.688056	23	27	29	20	23	18	-1.47568	0.00591208
AAAT_HUMAN	SLC1A5	Neutral amino acid transporter B(0)	-0.36257	-0.275634	-0.465664	27	23	29	21	19	21	-1.47568	0.00591208
HCD2_HUMAN	HSD17B10	3-hydroxyacyl-CoA dehydrogenase type-2	-0.564785	-0.332575	-0.241008	71	68	65	48	54	55	-2.8222	0.000853861
DX39B_HUMAN	DDX39B	Spliceosome RNA helicase DDX39B	-0.321928	-0.36257	-0.459432	35	36	33	28	28	24	-1.79859	0.00307327
RAB7A_HUMAN	RAB7A	Ras-related protein Rab-7a	-0.280108	-0.544321	-0.331206	34	35	39	28	24	31	-1.8507	0.00274059
USO1_HUMAN	USO1	General vesicular transport factor p115	-0.485427	-0.169925	-0.530515	28	27	26	20	24	18	-1.54704	0.0050899
SQRD_HUMAN	SQRDL	Sulfide:quinone oxidoreductase, mitochondrial	-0.14439	-0.770518	-0.211504	21	29	22	19	17	19	-1.4393	0.00672475
CAPR1_HUMAN	CAPRIN1	Caprin-1	-0.415037	-0.146841	-0.628031	36	31	34	27	28	22	-1.81854	0.00289901
B5MCA4_HUMAN (+1)	EPCAM	Epithelial cell adhesion molecule	-0.452512	-0.398549	-0.347923	26	29	28	19	22	22	-1.61758	0.0043295
HNRL2_HUMAN	HNRNPUL2	Heterogeneous nuclear ribonucleoprotein U-like protein 2	-0.455195	-0.436099	-0.309684	85	92	88	62	68	71	-3.53434	0.000475248
DHX9_HUMAN	DHX9	ATP-dependent RNA helicase A	-0.47063	-0.285909	-0.508464	97	89	101	70	73	71	-3.93755	0.000378614
ODPA_HUMAN	PDHA1	Pyruvate dehydrogenase E1 component subunit alpha, somatic form, mitochondrial	-0.807355	-0.0931094	-0.36257	21	16	18	12	15	14	-1.30002	0.00945267
AIFM1_HUMAN	AIFM1	Apoptosis-inducing factor 1, mitochondrial	-0.415037	-0.612977	-0.263034	28	26	24	21	17	20	-1.65629	0.00402693
LPPRC_HUMAN	LRPPRC	Leucine-rich PPR motif-containing protein, mitochondrial	-0.351472	-0.232493	-0.712074	222	215	249	174	183	152	-7.17446	8.71287e-05
TXND5_HUMAN	TXNDC5	Thioredoxin domain-containing protein 5	-0.392317	-0.426265	-0.479168	42	43	46	32	32	33	-2.37597	0.00134178
MDHM_HUMAN	MDH2	Malate dehydrogenase, mitochondrial	-0.378512	-0.504473	-0.429684	65	61	66	50	43	49	-3.08195	0.000652673
SF3B2_HUMAN	SF3B2	Splicing factor 3B subunit 2	-0.304855	-0.321928	-0.667425	21	20	27	17	16	17	-1.56218	0.00493782
GBB2_HUMAN	GNB2	Guanine nucleotide-binding protein G(I)/G(S)/G(T) subunit beta-2	-0.211504	-0.523562	-0.612977	22	23	26	19	16	17	-1.62673	0.00420911
DHE3_HUMAN	GLUD1	Glutamate dehydrogenase 1, mitochondrial	-0.632268	-0.321928	-0.371969	31	25	22	20	20	17	-1.74384	0.00337584
ECHB_HUMAN	HADHB	Trifunctional enzyme subunit beta, mitochondrial	-0.807355	-0.440573	-0.0780025	28	19	19	16	14	18	-1.58029	0.00483485
CD59_HUMAN (+2)	CD59	CD59 glycoprotein	-0.662965	-0.206451	-0.5025	19	15	17	12	13	12	-1.33836	0.00852752
GRP75_HUMAN	HSPA9	Stress-70 protein, mitochondrial	-0.451379	-0.504231	-0.439112	134	139	141	98	98	104	-5.4756	0.000167921
HNRPL_HUMAN	HNRNPL	Heterogeneous nuclear ribonucleoprotein L	-0.356144	-0.584963	-0.459432	64	66	66	50	44	48	-3.31666	0.000522772
ROA3_HUMAN	HNRNPA3	Heterogeneous nuclear ribonucleoprotein A3	-0.584963	-0.142958	-0.691878	57	53	63	38	48	39	-3.07294	0.000665347
SERPH_HUMAN	SERPINH1	Serpin H1	-0.347923	-0.584963	-0.4975	28	30	24	22	20	17	-1.88332	0.00257584
B4DJV2_HUMAN (+1)	CS	Citrate synthase	-0.334419	-0.334419	-0.784271	29	29	31	23	23	18	-1.99286	0.00221782
ERAP1_HUMAN	ERAP1	Endoplasmic reticulum aminopeptidase 1	-0.180572	-0.415037	-0.862496	17	16	20	15	12	11	-1.41853	0.00686891
J3QSV6_HUMAN (+1)	RSL1D1	Ribosomal L1 domain-containing protein 1 (Fragment)	-0.847997	-0.5025	-0.106915	18	17	14	10	12	13	-1.35936	0.00807446
AT1B3_HUMAN	ATP1B3	Sodium/potassium-transporting ATPase subunit beta-3	-0.415037	-0.5025	-0.584963	16	17	18	12	12	12	-1.44007	0.0067105
HNRPU_HUMAN	HNRNPU	Heterogeneous nuclear ribonucleoprotein U	-0.39079	-0.61891	-0.4975	118	129	120	90	84	85	-5.41927	0.000171089
U2AF2_HUMAN	U2AF2	Splicing factor U2AF 65 kDa subunit	-0.628031	-0.251539	-0.632268	34	25	31	22	21	20	-2.15337	0.00173941
HNRPF_HUMAN	HNRNPF	Heterogeneous nuclear ribonucleoprotein F	-0.527932	-0.429684	-0.59561	62	66	68	43	49	45	-3.64398	0.000462574
AATM_HUMAN	GOT2	Aspartate aminotransferase, mitochondrial	-0.662965	-0.402098	-0.494765	38	37	31	24	28	22	-2.41949	0.00126416
TRA2B_HUMAN	TRA2B	Transformer-2 protein homolog beta	-0.50696	-0.347923	-0.706269	27	28	31	19	22	19	-2.10593	0.00186455
I3L345_HUMAN (+2)	SLC47A1	Multidrug and toxin extrusion protein 1	-0.678072	-0.584963	-0.263034	16	18	12	10	12	10	-1.39359	0.00748673
CPSF6_HUMAN (+1)	CPSF6	Cleavage and polyadenylation specificity factor subunit 6	-0.584963	-0.736966	-0.29956	15	15	16	10	9	13	-1.39359	0.00748673
ELAV1_HUMAN	ELAVL1	ELAV-like protein 1	-0.222392	-0.736966	-0.584963	14	20	18	12	12	12	-1.53089	0.00531485
AP1B1_HUMAN	AP1B1	AP-1 complex subunit beta-1	-0.710493	-0.432959	-0.430634	36	27	31	22	20	23	-2.28437	0.00152396
HNRPR_HUMAN	HNRNPR	Heterogeneous nuclear ribonucleoprotein R	-0.619728	-0.536053	-0.440573	63	58	57	41	40	42	-3.51246	0.000489505
S10AE_HUMAN	S100A14	Protein S100-A14	-0.50696	-0.793549	-0.36257	27	26	27	19	15	21	-2.07837	0.00189149
F8W6I7_HUMAN (+1)	HNRNPA1	Heterogeneous nuclear ribonucleoprotein A1	-0.511253	-0.404066	-0.723482	124	131	142	87	99	86	-6.14038	9.34653e-05
C9JIZ6_HUMAN (+1)	PSAP	Prosaposin	-0.540568	-0.917538	-0.214125	32	34	29	22	18	25	-2.35878	0.00137822
G3BP1_HUMAN	G3BP1	Ras GTPase-activating protein-binding protein 1	-0.584963	-0.395929	-0.667425	24	25	27	16	19	17	-2.03067	0.00207525
A0A087WYY0_HUMAN (+4)	TARDBP	TAR DNA-binding protein 43	-0.321928	-0.440573	-0.932886	20	19	21	16	14	11	-1.73788	0.00338693
SF3A1_HUMAN	SF3A1	Splicing factor 3A subunit 1	-0.163499	-0.584963	-1.05445	28	33	27	25	22	13	-2.25885	0.00157307
S10A9_HUMAN	S100A9	Protein S100-A9	-0.893085	-0.304855	-0.440573	26	21	19	14	17	14	-1.86219	0.00263604
RU2A_HUMAN	SNRPA1	U2 small nuclear ribonucleoprotein A'	-0.115477	-1.28011	-0.347923	13	17	14	12	7	11	-1.4185	0.00688792
A2A274_HUMAN (+1)	ACO2	Aconitate hydratase, mitochondrial	-0.517848	-0.389042	-0.77444	63	55	65	44	42	38	-3.74505	0.000438812
ZCCHV_HUMAN	ZC3HAV1	Zinc finger CCCH-type antiviral protein 1	-0.584963	-0.807355	-0.289507	12	14	11	8	8	9	-1.28892	0.00982495
UBXN4_HUMAN	UBXN4	UBX domain-containing protein 4	-0.106915	-0.736966	-0.917538	14	15	17	13	9	9	-1.50046	0.00564752
MRP_HUMAN	MARCKSL1	MARCKS-related protein	-1.08746	-0.917538	0.0931094	17	17	15	8	9	16	-1.56774	0.00491248
DLDH_HUMAN	DLD	Dihydrolipoyl dehydrogenase, mitochondrial	-0.398549	-0.432959	-0.954196	29	27	31	22	20	16	-2.35646	0.00138139
AT1B1_HUMAN	ATP1B1	Sodium/potassium-transporting ATPase subunit beta-1	-0.552541	-0.584963	-0.621488	22	21	20	15	14	13	-1.89744	0.00254891
PRDX4_HUMAN	PRDX4	Peroxiredoxin-4	-1.73697	-0.387023	0.0995357	20	17	14	6	13	15	-1.64653	0.0041204
A0A087WXI5_HUMAN (+1)	CDH1	Cadherin-1	-0.447459	-1.16993	-0.206451	15	18	15	11	8	13	-1.58087	0.00480158
HNRDL_HUMAN	HNRNPDL	Heterogeneous nuclear ribonucleoprotein D-like	-0.643856	-0.479168	-0.643856	50	46	50	32	33	32	-3.36021	0.000511683
SF3B3_HUMAN	SF3B3	Splicing factor 3B subunit 3	-0.726982	-0.678072	-0.371969	48	48	44	29	30	34	-3.26791	0.000530693
NONO_HUMAN	NONO	Non-POU domain-containing octamer-binding protein	-0.475338	-0.521953	-0.807355	57	56	56	41	39	32	-3.7267	0.000438812
HNRPK_HUMAN	HNRNPK	Heterogeneous nuclear ribonucleoprotein K	-0.584963	-0.510484	-0.699246	144	151	151	96	106	93	-7.17786	8.71287e-05
ATPB_HUMAN	ATP5B	ATP synthase subunit beta, mitochondrial	-0.621488	-0.481533	-0.68147	80	74	85	52	53	53	-4.72732	0.000226535
NOTC3_HUMAN	NOTCH3	Neurogenic locus notch homolog protein 3	-0.736966	-0.678072	-0.387023	20	16	17	12	10	13	-1.72398	0.00347564
GNAI3_HUMAN	GNAI3	Guanine nucleotide-binding protein G(k) subunit alpha	-0.610053	-0.584963	-0.643856	29	27	25	19	18	16	-2.33597	0.00140356
ESYT1_HUMAN	ESYT1	Extended synaptotagmin-1	-0.641546	-0.540568	-0.646363	39	32	36	25	22	23	-2.81691	0.000853861
ACSL3_HUMAN	ACSL3	Long-chain-fatty-acid--CoA ligase 3	-0.241008	-0.530515	-1.08746	13	13	17	11	9	8	-1.54219	0.00509624
DESP_HUMAN	DSP	Desmoplakin	-0.754888	-0.415037	-0.667425	27	20	27	16	15	17	-2.23751	0.00160634
CPT1A_HUMAN	CPT1A	Carnitine O-palmitoyltransferase 1, liver isoform	-0.662965	-0.906891	-0.347923	19	15	14	12	8	11	-1.68786	0.00368475
RBP2_HUMAN	RANBP2	E3 SUMO-protein ligase RanBP2	-0.847997	-0.447459	-0.584963	18	15	15	10	11	10	-1.68786	0.00368475
ETFB_HUMAN	ETFB	Electron transfer flavoprotein subunit beta	-0.616671	-0.691878	-0.612977	23	21	26	15	13	17	-2.19412	0.00167604
RTN4_HUMAN	RTN4	Reticulon-4	-0.917538	-0.440573	-0.628031	17	19	17	9	14	11	-1.82783	0.00287683
CALU_HUMAN	CALU	Calumenin	-0.628031	-0.887525	-0.454566	34	37	37	22	20	27	-2.97084	0.000733465
NIPS1_HUMAN	NIPSNAP1	Protein NipSnap homolog 1	-0.447459	-0.765535	-0.736966	15	17	15	11	10	9	-1.70262	0.00361663
ALAT2_HUMAN	GPT2	Alanine aminotransferase 2	-0.830075	-0.263034	-0.830075	16	12	16	9	10	9	-1.63836	0.00415525
TPR_HUMAN	TPR	Nucleoprotein TPR	-0.459432	-0.938599	-0.584963	22	23	18	16	12	12	-2.0937	0.00187248
RCN2_HUMAN	RCN2	Reticulocalbin-2	-0.830075	-0.263034	-0.893085	16	12	13	9	10	7	-1.57287	0.00487287
GANAB_HUMAN	GANAB	Neutral alpha-glucosidase AB	-0.69773	-0.569021	-0.711495	133	135	131	82	91	80	-7.24554	8.71287e-05
C9JZR2_HUMAN (+1)	CTNND1	Catenin delta-1	-0.381871	-0.966833	-0.713696	43	43	41	33	22	25	-3.40178	0.000510099
ETHE1_HUMAN (+1)	ETHE1	Persulfide dioxygenase ETHE1, mitochondrial	-0.440573	-0.788496	-0.830075	19	19	16	14	11	9	-1.91769	0.00247762
A0A0B4J1Z1_HUMAN (+2)	SRSF7	Serine/arginine-rich-splicing factor 7	-0.777608	-0.584963	-0.652077	12	12	11	7	8	7	-1.43787	0.0067501
F8W8W7_HUMAN (+2)	TGOLN2	Trans-Golgi network integral membrane protein 2	-0.514573	-1	-0.459432	10	14	11	7	7	8	-1.43787	0.0067501
IDHP_HUMAN	IDH2	Isocitrate dehydrogenase [NADP], mitochondrial	-0.669851	-0.678072	-0.706269	35	32	31	22	20	19	-2.92152	0.000739802
HNRH3_HUMAN	HNRNPH3	Heterogeneous nuclear ribonucleoprotein H3	-0.559427	-0.584963	-0.912537	28	30	32	19	20	17	-2.76102	0.00086495
DHX15_HUMAN	DHX15	Pre-mRNA-splicing factor ATP-dependent RNA helicase DHX15	-0.628031	-1.26303	-0.192645	17	12	8	11	5	7	-1.52301	0.00543842
GCP60_HUMAN	ACBD3	Golgi resident protein GCP60	-0.321928	-0.777608	-0.906891	10	12	15	8	7	8	-1.52301	0.00543842
SF3A3_HUMAN	SF3A3	Splicing factor 3A subunit 3	-0.63743	-0.874469	-0.584963	28	22	21	18	12	14	-2.3718	0.00136396
CSDE1_HUMAN	CSDE1	Cold shock domain-containing protein E1	-0.378512	-1.09954	-0.63743	13	15	14	10	7	9	-1.67059	0.00383683
RBBP4_HUMAN	RBBP4	Histone-binding protein RBBP4	-0.378512	-0.70044	-1	13	13	16	10	8	8	-1.67059	0.00383683
MCM6_HUMAN	MCM6	DNA replication licensing factor MCM6	-0.241008	-1.28011	-0.628031	13	17	17	11	7	11	-1.81208	0.00293228
CATA_HUMAN	CAT	Catalase	-0.658963	-0.640919	-0.807355	90	92	84	57	59	48	-5.80846	0.000112475
AT1A1_HUMAN	ATP1A1	Sodium/potassium-transporting ATPase subunit alpha-1	-0.675565	-0.716207	-0.715271	115	115	110	72	70	67	-6.88465	9.0297e-05
SUCB2_HUMAN	SUCLG2	Succinate--CoA ligase [GDP-forming] subunit beta, mitochondrial	-0.691878	-0.378512	-1.08746	21	13	17	13	10	8	-1.96452	0.00233347
A0A0D9SF53_HUMAN (+3)	DDX3X	ATP-dependent RNA helicase DDX3X	-0.696608	-0.830075	-0.624491	47	48	37	29	27	24	-3.73799	0.000438812
ATPA_HUMAN	ATP5A1	ATP synthase subunit alpha, mitochondrial	-0.815575	-0.584963	-0.785875	44	45	50	25	30	29	-3.88873	0.00039604
DDX5_HUMAN	DDX5	Probable ATP-dependent RNA helicase DDX5	-0.683526	-0.693897	-0.814444	53	55	51	33	34	29	-4.26236	0.000323168
LG3BP_HUMAN	LGALS3BP	Galectin-3-binding protein	-0.807355	-0.469485	-0.925999	21	18	19	12	13	10	-2.16803	0.00172673
GBB1_HUMAN	GNB1	Guanine nucleotide-binding protein G(I)/G(S)/G(T) subunit beta-1	-0.830075	-0.736966	-0.63743	16	15	14	9	9	9	-1.84595	0.0027596
FACE1_HUMAN	ZMPSTE24	CAAX prenyl protease 1 homolog	-1.11548	-0.540568	-0.447459	26	16	15	12	11	11	-2.18427	0.00171406
ODP2_HUMAN	DLAT	Dihydrolipoyllysine-residue acetyltransferase component of pyruvate dehydrogenase complex, mitochondrial	-0.932886	-0.469485	-0.847997	21	18	18	11	13	10	-2.18427	0.00171406
NAT10_HUMAN	NAT10	RNA cytidine acetyltransferase	-0.469485	-0.447459	-1.26303	18	15	24	13	11	10	-2.18427	0.00171406
AP2A1_HUMAN	AP2A1	AP-2 complex subunit alpha-1	-1	-0.893085	-0.415037	12	13	12	6	7	9	-1.64278	0.00412515
MCM2_HUMAN	MCM2	DNA replication licensing factor MCM2	0	-1.09954	-1	7	15	10	7	7	5	-1.49367	0.00572356
RBM14_HUMAN	RBM14	RNA-binding protein 14	-0.152003	-1.1375	-1.1375	10	11	11	9	5	5	-1.49367	0.00572356
A0A087X0X3_HUMAN	HNRNPM	Heterogeneous nuclear ribonucleoprotein M	-0.736966	-1	-0.530515	40	44	39	24	22	27	-3.69027	0.000446733
CDC5L_HUMAN	CDC5L	Cell division cycle 5-like protein	-1.16993	-0.847997	-0.36257	9	9	9	4	5	7	-1.33687	0.00858772
ILF3_HUMAN	ILF3	Interleukin enhancer-binding factor 3	-0.924449	-0.731183	-0.603341	93	83	79	49	50	52	-6.04181	9.34653e-05
KAD4_HUMAN	AK4	Adenylate kinase 4, mitochondrial	-1	-0.584963	-0.736966	14	15	10	7	10	6	-1.72436	0.00346297
QOR_HUMAN	CRYZ	Quinone oxidoreductase	-0.678072	-0.847997	-0.765535	16	18	17	10	10	10	-2.07295	0.00191208
SAR1A_HUMAN	SAR1A	GTP-binding protein SAR1a	-1.11548	-0.652077	-0.514573	13	11	10	6	7	7	-1.57904	0.00483485
ZN326_HUMAN	ZNF326	DBIRD complex subunit ZNF326	-0.736966	-0.514573	-1.16993	10	10	9	6	7	4	-1.42686	0.00679762
S10AG_HUMAN	S100A16	Protein S100-A16	-0.678072	-0.642448	-1.02106	56	64	69	35	41	34	-5.07754	0.000210693
B4DGU4_HUMAN (+1)	CTNNB1	Catenin beta-1	-0.678072	-1	-0.70044	16	14	13	10	7	8	-1.88264	0.00257584
RAB3D_HUMAN	RAB3D	Ras-related protein Rab-3D	-0.678072	-0.678072	-1	16	16	18	10	10	9	-2.09091	0.00187248
CD82_HUMAN	CD82	CD82 antigen	-0.584963	-0.807355	-1	12	14	12	8	8	6	-1.74397	0.0033505
INF2_HUMAN	INF2	Inverted formin-2	-0.387023	-0.938599	-1	17	23	24	13	12	12	-2.47994	0.00118337
A0A0B4J2A4_HUMAN (+1)	ACAA2	3-ketoacyl-CoA thiolase, mitochondrial	-0.836501	-0.807355	-0.736966	25	28	25	14	16	15	-2.84106	0.000839604
ODO2_HUMAN	DLST	Dihydrolipoyllysine-residue succinyltransferase component of 2-oxoglutarate dehydrogenase complex, mitochondrial	-0.847997	-0.678072	-0.847997	9	8	9	5	5	5	-1.35901	0.00808396
B4DKV7_HUMAN (+1)	EPS8L1	Epidermal growth factor receptor kinase substrate 8-like protein 1	-1.73697	-0.514573	-0.263034	10	10	6	3	7	5	-1.35901	0.00808396
J3KQJ1_HUMAN	SUMF2	Sulfatase-modifying factor 2	-1.078	-0.547488	-0.807355	19	19	21	9	13	12	-2.35962	0.00137822
D6RD18_HUMAN	HNRNPAB	Heterogeneous nuclear ribonucleoprotein A/B	-0.754888	-1.05445	-0.612977	27	27	26	16	13	17	-2.90434	0.000750891
ADT2_HUMAN	SLC25A5	ADP/ATP translocase 2	-1.1375	-0.691878	-0.584963	22	21	18	10	13	12	-2.42883	0.00124832
PYC_HUMAN	PC	Pyruvate carboxylase, mitochondrial	-0.479168	-0.893085	-1.09115	46	52	49	33	28	23	-4.41004	0.000302574
DHC24_HUMAN (+1)	DHCR24	Delta(24)-sterol reductase	-0.280108	-0.621488	-1.53051	17	20	26	14	13	9	-2.49716	0.00116436
C9IZQ1_HUMAN (+1)	SSR1	Translocon-associated protein subunit alpha	-0.584963	-1.58496	-0.459432	12	12	11	8	4	8	-1.68307	0.0037101
C9J8Q5_HUMAN (+1)	ALDH5A1	Succinate-semialdehyde dehydrogenase, mitochondrial	-0.70044	-1	-0.736966	13	12	10	8	6	6	-1.68307	0.0037101
G3V4C1_HUMAN	HNRNPC	Heterogeneous nuclear ribonucleoproteins C1/C2	-1.10962	-0.526069	-0.817136	41	36	37	19	25	21	-3.73028	0.000438812
A0A0A0MRM9_HUMAN (+1)	NOLC1	Nucleolar and coiled-body phosphoprotein 1 (Fragment)	-0.925999	-0.628031	-0.917538	19	17	17	10	11	9	-2.25478	0.00158416
GLSK_HUMAN	GLS	Glutaminase kidney isoform, mitochondrial	-0.710493	-0.628031	-1.16993	18	17	18	11	11	8	-2.25478	0.00158416
AL4A1_HUMAN	ALDH4A1	Delta-1-pyrroline-5-carboxylate dehydrogenase, mitochondrial	-0.5025	-0.788496	-1.28011	17	19	17	12	11	7	-2.25478	0.00158416
UBP10_HUMAN	USP10	Ubiquitin carboxyl-terminal hydrolase 10	-0.584963	-0.222392	-1.73697	6	7	10	4	6	3	-1.29023	0.00981703
TIM44_HUMAN	TIMM44	Mitochondrial import inner membrane translocase subunit TIM44	-1.16993	-0.678072	-0.584963	9	8	6	4	5	4	-1.29023	0.00981703
B4DLN1_HUMAN (+1)	2SV	cDNA FLJ60124, highly similar to Mitochondrial dicarboxylate carrier	-0.222392	-0.807355	-1.58496	7	7	9	6	4	3	-1.29023	0.00981703
SAS10_HUMAN	UTP3	Something about silencing protein 10	-0.847997	-0.678072	-1	9	8	6	5	5	3	-1.29023	0.00981703
NLTP_HUMAN	SCP2	Non-specific lipid-transfer protein	-0.758992	-0.584963	-1.1375	22	18	22	13	12	10	-2.51489	0.0011501
ECHA_HUMAN	HADHA	Trifunctional enzyme subunit alpha, mitochondrial	-0.879706	-0.912537	-0.70044	92	96	91	50	51	56	-6.93366	9.0297e-05
DHX16_HUMAN	DHX16	Putative pre-mRNA-splicing factor ATP-dependent RNA helicase DHX16	-1.22239	-0.736966	-0.415037	14	10	8	6	6	6	-1.62163	0.00428673
CLCC1_HUMAN	CLCC1	Chloride channel CLIC-like protein 1	-0.459432	-0.874469	-1.32193	11	11	10	8	6	4	-1.62163	0.00428673
3HIDH_HUMAN	HIBADH	3-hydroxyisobutyrate dehydrogenase, mitochondrial	-0.459432	-0.415037	-1.70044	11	8	13	8	6	4	-1.62163	0.00428673
PTPRF_HUMAN	PTPRF	Receptor-type tyrosine-protein phosphatase F	-0.347923	-0.893085	-1.48543	14	13	14	11	7	5	-1.92258	0.00247129
B7ZM99_HUMAN (+1)	MTHFD1L	MTHFD1L protein	-0.678072	-0.263034	-1.45943	8	6	11	5	5	4	-1.38278	0.0076198
H3BUX2_HUMAN	CYB5B	Cytochrome b5 type B	-0.485427	-1.41504	-0.736966	7	8	10	5	3	6	-1.38278	0.0076198
RAB1B_HUMAN	RAB1B	Ras-related protein Rab-1B	-0.641546	-0.966833	-0.93587	39	43	44	25	22	23	-4.14116	0.000331089
SAFB1_HUMAN	SAFB	Scaffold attachment factor B1	-0.836501	-0.874469	-0.836501	25	22	25	14	12	14	-2.84439	0.000839604
GLYM_HUMAN	SHMT2	Serine hydroxymethyltransferase, mitochondrial	-0.89812	-1.14439	-0.547488	41	42	38	22	19	26	-4.04877	0.000337426
EPIPL_HUMAN	EPPK1	Epiplakin	-0.879706	-0.602665	-1.09954	46	41	45	25	27	21	-4.2997	0.00032
PREP_HUMAN	PITRM1	Presequence protease, mitochondrial	-0.530515	-1.90689	-0.321928	13	15	10	9	4	8	-1.86586	0.00260594
MCCB_HUMAN	MCCC2	Methylcrotonoyl-CoA carboxylase beta chain, mitochondrial	-0.847997	-1.37851	-0.36257	9	13	9	5	5	7	-1.64485	0.0041204
U5S1_HUMAN	EFTUD2	116 kDa U5 small nuclear ribonucleoprotein component	-0.823122	-0.95109	-0.874469	23	29	22	13	15	12	-3.00724	0.000714455
KRI1_HUMAN	KRI1	Protein KRI1 homolog	-0.459432	-0.777608	-1.48543	11	12	14	8	7	5	-1.88847	0.00257426
SRSF5_HUMAN	SRSF5	Serine/arginine-rich splicing factor 5	-1.73697	-1.16993	0	10	9	7	3	4	7	-1.49784	0.00570297
MAOM_HUMAN	ME2	NAD-dependent malic enzyme, mitochondrial	-1.73697	-0.807355	-0.36257	10	7	9	3	4	7	-1.49784	0.00570297
UGGG1_HUMAN	UGGT1	UDP-glucose:glycoprotein glucosyltransferase 1	-0.85561	-0.748461	-1.10962	38	42	41	21	25	19	-4.21761	0.000329505
A0A1B0GVD5_HUMAN (+1)	CTSD	Cathepsin D	-0.868755	-1.11548	-0.748461	42	39	42	23	18	25	-4.27055	0.000323168
THIL_HUMAN	ACAT1	Acetyl-CoA acetyltransferase, mitochondrial	-0.947533	-0.719892	-1.05445	27	28	27	14	17	13	-3.25302	0.000546535
RALY_HUMAN	RALY	RNA-binding protein Raly	-1.19265	-0.485427	-1.1375	16	14	11	7	10	5	-2.04281	0.00204832
RBM4_HUMAN	RBM4	RNA-binding protein 4	-1	-0.70044	-1	16	13	12	8	8	6	-2.04281	0.00204832
HINT2_HUMAN	HINT2	Histidine triad nucleotide-binding protein 2, mitochondrial	-1.09954	-1	-0.63743	15	14	14	7	7	9	-2.11791	0.00183129
A8MXP9_HUMAN (+1)	MATR3	Matrin-3	-0.816288	-0.925999	-0.983126	81	76	85	46	40	43	-6.78392	9.34653e-05
ODPX_HUMAN	PDHX	Pyruvate dehydrogenase protein X component, mitochondrial	-1.80735	-0.169925	-0.847997	14	9	9	4	8	5	-1.75224	0.00331248
SF3B1_HUMAN	SF3B1	Splicing factor 3B subunit 1	-1.1375	-0.72792	-0.83289	77	53	57	35	32	32	-5.75623	0.000112475
RB11B_HUMAN	RAB11B	Ras-related protein Rab-11B	-1.35364	-0.584963	-0.70044	23	15	13	9	10	8	-2.40649	0.00128792
NIPS2_HUMAN	GBAS	Protein NipSnap homolog 2	-1	-0.925999	-0.807355	20	19	14	10	10	8	-2.47602	0.00118653
SRRT_HUMAN	SRRT	Serrate RNA effector molecule homolog	-1	-0.788496	-1	16	19	22	8	11	11	-2.61234	0.00103287
A6NMH8_HUMAN (+6)	CD81	Tetraspanin	-0.584963	-0.847997	-1.58496	6	9	6	4	5	2	-1.34445	0.00843248
MCM4_HUMAN	MCM4	DNA replication licensing factor MCM4	-1.16993	-1	-0.678072	9	6	8	4	3	5	-1.43616	0.00677069
RAB18_HUMAN	RAB18	Ras-related protein Rab-18	-0.321928	-0.847997	-1.58496	5	9	9	4	5	3	-1.43616	0.00677069
ZN185_HUMAN	ZNF185	Zinc finger protein 185	-0.736966	-0.830075	-1.24793	15	16	19	9	9	8	-2.42861	0.00124832
RBM3_HUMAN	RBM3	RNA-binding protein 3	-0.678072	-0.678072	-1.58496	8	8	9	5	5	3	-1.5251	0.00542891
RDH11_HUMAN	RDH11	Retinol dehydrogenase 11	-1.32193	-0.222392	-1.41504	10	7	8	4	6	3	-1.5251	0.00542891
PTBP3_HUMAN	PTBP3	Polypyrimidine tract-binding protein 3	-0.736966	-1.32193	-0.807355	10	10	7	6	4	4	-1.61158	0.00436436
GPDM_HUMAN	GPD2	Glycerol-3-phosphate dehydrogenase, mitochondrial	-0.862496	-0.540568	-1.51457	20	16	20	11	11	7	-2.63385	0.00100911
CCAR1_HUMAN	CCAR1	Cell division cycle and apoptosis regulator protein 1	-0.584963	-1.45943	-1	12	11	8	8	4	4	-1.77815	0.00314139
ATLA3_HUMAN	ATL3	Atlastin-3	-1.16993	-0.847997	-0.900464	27	27	28	12	15	15	-3.44773	0.000510099
NUP50_HUMAN	NUP50	Nuclear pore complex protein Nup50	-0.777608	-0.917538	-1.22239	12	17	14	7	9	6	-2.23838	0.00160475
C9JTN7_HUMAN (+2)	TIA1	Nucleolysin TIA-1 isoform p40	-0.862496	-1.39232	-0.678072	20	21	16	11	8	10	-2.7226	0.000899802
U520_HUMAN	SNRNP200	U5 small nuclear ribonucleoprotein 200 kDa helicase	-1	-0.903785	-1.08406	64	58	53	32	31	25	-5.86031	0.000101386
RS2_HUMAN	RPS2	40S ribosomal protein S2	-0.965235	-1.06413	-0.968291	41	46	45	21	22	23	-4.88167	0.000215446
RU17_HUMAN	SNRNP70	U1 small nuclear ribonucleoprotein 70 kDa	-0.70044	-1.48543	-0.893085	13	14	13	8	5	7	-2.19043	0.00168871
MUTA_HUMAN	MUT	Methylmalonyl-CoA mutase, mitochondrial	-1.67807	-0.36257	-0.874469	16	9	11	5	7	6	-2.04087	0.00206099
IPYR2_HUMAN	PPA2	Inorganic pyrophosphatase 2, mitochondrial	-0.874469	-0.847997	-1.32193	11	9	10	6	5	4	-1.80579	0.00305426
SRSF9_HUMAN	SRSF9	Serine/arginine-rich splicing factor 9	-0.584963	-0.847997	-1.73697	9	9	10	6	5	3	-1.72407	0.00347564
SAP3_HUMAN	GM2A	Ganglioside GM2 activator	-1.1375	-1.16993	-0.678072	11	9	8	5	4	5	-1.72407	0.00347564
THTR_HUMAN	TST	Thiosulfate sulfurtransferase	-1	-1.1375	-0.847997	8	11	9	4	5	5	-1.72407	0.00347564
NB5R3_HUMAN	CYB5R3	NADH-cytochrome b5 reductase 3	-0.36257	-2.16993	-1	9	9	6	7	2	3	-1.5546	0.00506772
SNX3_HUMAN	SNX3	Sorting nexin-3	-1.22239	-1.41504	-0.485427	7	8	7	3	3	5	-1.4664	0.00606416
G3V2Q1_HUMAN (+1)	HNRNPC	Heterogeneous nuclear ribonucleoproteins C1/C2	-1.19265	-1	-0.906891	16	16	15	7	8	8	-2.50058	0.00115802
SSBP_HUMAN	SSBP1	Single-stranded DNA-binding protein, mitochondrial	-1.28011	-1	-0.807355	17	16	14	7	8	8	-2.50058	0.00115802
F5H5P2_HUMAN (+1)	4SV	Uncharacterized protein	-1	-0.893085	-1.22239	14	13	14	7	7	6	-2.28956	0.00151921
ECH1_HUMAN	ECH1	Delta(3,5)-Delta(2,4)-dienoyl-CoA isomerase, mitochondrial	-0.887525	-1.32193	-0.963474	37	40	39	20	16	20	-4.65414	0.000248713
GOPC_HUMAN	GOPC	Golgi-associated PDZ and coiled-coil motif-containing protein	-1.73697	-1	-0.584963	10	10	9	3	5	6	-1.83536	0.00280871
SK2L2_HUMAN	SKIV2L2	Superkiller viralicidic activity 2-like 2	-0.192645	-2.32193	-1.22239	8	10	7	7	2	3	-1.67157	0.00378772
THIK_HUMAN	ACAA1	3-ketoacyl-CoA thiolase, peroxisomal	-0.847997	-1.32193	-1	9	10	6	5	4	3	-1.67157	0.00378772
NCPR_HUMAN	POR	NADPH--cytochrome P450 reductase	-0.784271	-0.959358	-1.54057	31	35	32	18	18	11	-4.18551	0.000331089
LRRC1_HUMAN	LRRC1	Leucine-rich repeat-containing protein 1	-2.80735	0.736966	-1.58496	7	3	9	1	5	3	-1.40993	0.00694337
RS23_HUMAN	RPS23	40S ribosomal protein S23	-0.793549	-1.37851	-1	26	39	24	15	15	12	-3.99065	0.000342178
MRRP1_HUMAN	TRMT10C	Mitochondrial ribonuclease P protein 1	-1.45943	-0.514573	-1.45943	11	10	11	4	7	4	-2.02241	0.00210693
ACOX1_HUMAN	ACOX1	Peroxisomal acyl-coenzyme A oxidase 1	-0.969626	-1.08746	-1.25634	47	51	43	24	24	18	-5.48047	0.000167921
CN37_HUMAN	CNP	2',3'-cyclic-nucleotide 3'-phosphodiesterase	-0.893085	-1.32193	-1.1375	13	15	11	7	6	5	-2.34618	0.00139406
RBBP7_HUMAN	RBBP7	Histone-binding protein RBBP7	-1.41504	-1.16993	-0.847997	8	9	9	3	4	5	-1.78716	0.00311129
APMAP_HUMAN	APMAP	Adipocyte plasma membrane-associated protein	-1.48543	-0.514573	-1.37851	14	10	13	5	7	5	-2.27494	0.00155248
CPT2_HUMAN	CPT2	Carnitine O-palmitoyltransferase 2, mitochondrial	-0.584963	-1.09954	-2	15	15	16	10	7	4	-2.64967	0.000996436
BAP31_HUMAN	BCAP31	B-cell receptor-associated protein 31	-0.584963	-2	-1	6	8	6	4	2	3	-1.53626	0.00523089
J3QRU1_HUMAN (+1)	YES1	Tyrosine-protein kinase	-1	-1.45943	-1	8	11	8	4	4	4	-1.90145	0.00254733
TCOF_HUMAN	TCOF1	Treacle protein	-0.584963	-1.58496	-1.58496	6	6	6	4	2	2	-1.4484	0.00653624
RBP56_HUMAN	TAF15	TATA-binding protein-associated factor 2N	-1.58496	-1.41504	-0.415037	6	8	4	2	3	3	-1.4484	0.00653624
E7EU96_HUMAN	CSNK2A1	Casein kinase II subunit alpha	-1.90689	-0.70044	-1.09954	15	13	15	4	8	7	-2.61288	0.00103287
GRPE1_HUMAN	GRPEL1	GrpE protein homolog 1, mitochondrial	-0.415037	-1.58496	-1.58496	4	6	6	3	2	2	-1.35807	0.00812515
ILVBL_HUMAN (+1)	ILVBL	Acetolactate synthase-like protein	-1.32193	-0.584963	-2.32193	5	6	5	2	4	1	-1.35807	0.00812515
NDUS3_HUMAN	NDUFS3	NADH dehydrogenase [ubiquinone] iron-sulfur protein 3, mitochondrial	-0.736966	-2.58496	-0.736966	5	6	5	3	1	3	-1.35807	0.00812515
MOV10_HUMAN (+1)	MOV10	Putative helicase MOV-10	-0.807355	-2	-1.32193	7	4	5	4	1	2	-1.35807	0.00812515
G3V106_HUMAN	TENM2	HCG38403, isoform CRA_b	-1.58496	-1.32193	-0.736966	6	5	5	2	2	3	-1.35807	0.00812515
NU155_HUMAN	NUP155	Nuclear pore complex protein Nup155	-0.807355	-1.5025	-1.5025	21	17	17	12	6	6	-3.11816	0.000647921
ODO1_HUMAN	OGDH	2-oxoglutarate dehydrogenase, mitochondrial	-1.1375	-0.947533	-1.54057	33	27	32	15	14	11	-4.41884	0.000302574
A0A0A0MSE2_HUMAN	HADH	Hydroxyacyl-coenzyme A dehydrogenase, mitochondrial	-0.584963	-1.19265	-1.848	12	16	18	8	7	5	-2.77491	0.00085703
STML2_HUMAN	STOML2	Stomatin-like protein 2, mitochondrial	-1.41504	-1	-1.16993	8	6	9	3	3	4	-1.74257	0.00338376
AHNK_HUMAN	AHNAK	Neuroblast differentiation-associated protein AHNAK	-0.978305	-1.17509	-1.4957	132	140	141	67	62	50	-12.1423	7.92079e-06
PRP8_HUMAN	PRPF8	Pre-mRNA-processing-splicing factor 8	-1.58496	-1.03747	-0.956931	51	39	33	17	19	17	-5.41368	0.000171089
AKAP8_HUMAN	AKAP8	A-kinase anchor protein 8	-1.67807	-0.36257	-1.73697	16	9	10	5	7	3	-2.33999	0.00140356
HEM6_HUMAN	CPOX	Oxygen-dependent coproporphyrinogen-III oxidase, mitochondrial	-1.32193	-0.807355	-1.45943	10	7	11	4	4	4	-2.01449	0.00215129
IDI1_HUMAN	IDI1	Isopentenyl-diphosphate Delta-isomerase 1	-1.22239	-1.41504	-1	7	8	6	3	3	3	-1.66075	0.00398574
ES1_HUMAN (+1)	4SV	Uncharacterized protein (Fragment)	-1.73697	-1	-0.893085	20	14	13	6	7	7	-2.87007	0.000798416
1A23_HUMAN	HLA-A	HLA class I histocompatibility antigen, A-23 alpha chain	-1.18442	-1.22239	-1.29546	25	28	27	11	12	11	-4.106	0.000335842
ACADM_HUMAN (+2)	ACADM	Medium-chain specific acyl-CoA dehydrogenase, mitochondrial	-1.37851	-1.20163	-1.16993	26	23	27	10	10	12	-3.99954	0.000342178
ACSF2_HUMAN	ACSF2	Acyl-CoA synthetase family member 2, mitochondrial	-2	-0.893085	-0.847997	16	13	9	4	7	5	-2.5116	0.0011501
A0A087WT95_HUMAN (+4)	ACOT2	Acyl-coenzyme A thioesterase 2, mitochondrial	-1.32193	-1.32193	-1.09954	20	15	15	8	6	7	-3.02618	0.000711287
SCRB2_HUMAN	SCARB2	Lysosome membrane protein 2	-1.19265	-1.22239	-1.37851	16	14	13	7	6	5	-2.74268	0.000891881
RAGP1_HUMAN	RANGAP1	Ran GTPase-activating protein 1	-1.24793	-2	-0.678072	19	20	16	8	5	10	-3.2382	0.000559208
FKBP8_HUMAN	FKBP8	Peptidyl-prolyl cis-trans isomerase FKBP8	-1	-1.41504	-1.41504	8	8	8	4	3	3	-1.86171	0.00268198
RT31_HUMAN	MRPS31	28S ribosomal protein S31, mitochondrial	-0.485427	-1.58496	-2	7	9	8	5	3	2	-1.86171	0.00268198
ECI1_HUMAN	ECI1	Enoyl-CoA delta isomerase 1, mitochondrial	-1.45943	-1.16993	-1.11548	22	18	13	8	8	6	-3.17876	0.000597228
SYIM_HUMAN	IARS2	Isoleucine--tRNA ligase, mitochondrial	-1.68806	-0.925999	-1.1375	29	19	22	9	10	10	-3.83774	0.000413465
RASH_HUMAN	HRAS	GTPase HRas	-1	-1.32193	-2	8	5	4	4	2	1	-1.49192	0.00579327
RRP12_HUMAN	RRP12	RRP12-like protein	-1	-2.32193	-1	8	5	4	4	1	2	-1.49192	0.00579327
PLXB2_HUMAN	PLXNB2	Plexin-B2	-0.485427	-1.58496	-2.08746	14	18	17	10	6	4	-3.05863	0.000671683
ODPB_HUMAN	PDHB	Pyruvate dehydrogenase E1 component subunit beta, mitochondrial	-1.5025	-1.16993	-1.22239	17	18	14	6	8	6	-3.05863	0.000671683
CD166_HUMAN	ALCAM	CD166 antigen	-1.19265	-1.19265	-1.5025	16	16	17	7	7	6	-3.05863	0.000671683
A0A087WZN1_HUMAN (+1)	IDH3B	Isocitrate dehydrogenase [NAD] subunit, mitochondrial	-1.41504	-1.32193	-1.22239	8	5	7	3	2	3	-1.70406	0.0035897
ACOT9_HUMAN	ACOT9	Acyl-coenzyme A thioesterase 9, mitochondrial	0	-2.58496	-2.32193	4	6	5	4	1	1	-1.40483	0.00737267
COX5A_HUMAN	COX5A	Cytochrome c oxidase subunit 5A, mitochondrial	-1	-1	-2.32193	6	4	5	3	2	1	-1.40483	0.00737267
ZFR_HUMAN	ZFR	Zinc finger RNA-binding protein	-1.58496	-1.58496	-0.893085	15	15	13	5	5	7	-2.87535	0.000796832
A0A0J9YWL0_HUMAN	AIM1	Absent in melanoma 1 protein	-1.22239	-1.48543	-1.32193	14	14	15	6	5	6	-2.87535	0.000796832
DSRAD_HUMAN	ADAR	Double-stranded RNA-specific adenosine deaminase	-1.1375	-1.37851	-1.48543	11	13	14	5	5	5	-2.64965	0.000996436
ABHDA_HUMAN	ABHD10	Mycophenolic acid acyl-glucuronide esterase, mitochondrial	-1.90689	-1.26303	-0.847997	15	12	9	4	5	5	-2.58527	0.00104713
HXK1_HUMAN	HK1	Hexokinase-1	-1.22239	-1.80735	-1	7	7	4	3	2	2	-1.62348	0.00425822
HTSF1_HUMAN	HTATSF1	HIV Tat-specific factor 1	-1.24793	-1.36257	-1.51457	19	18	20	8	7	7	-3.53992	0.000468911
LMNB1_HUMAN	LMNB1	Lamin-B1	-1.32193	-1	-2	5	4	4	2	2	1	-1.31606	0.00903446
A0A0C4DGA2_HUMAN (+1)	ECI2	Enoyl-CoA delta isomerase 2, mitochondrial	-1.32193	-1	-2	5	4	4	2	2	1	-1.31606	0.00903446
HDGR2_HUMAN	HDGFRP2	Hepatoma-derived growth factor-related protein 2	-0.584963	-1.58496	-2	3	6	4	2	2	1	-1.31606	0.00903446
M0R1J0_HUMAN	KCNN4	Intermediate conductance calcium-activated potassium channel protein 4 (Fragment)	-0.415037	-2.32193	-2	4	5	4	3	1	1	-1.31606	0.00903446
GIPC1_HUMAN	GIPC1	PDZ domain-containing protein GIPC1	-2	-0.736966	-2	4	5	4	1	3	1	-1.31606	0.00903446
ERG7_HUMAN	LSS	Lanosterol synthase	-1.16993	-1.36257	-1.58496	18	18	24	8	7	8	-3.68312	0.000451485
HMGCL_HUMAN	HMGCL	Hydroxymethylglutaryl-CoA lyase, mitochondrial	-0.736966	-1.32193	-2.58496	5	5	6	3	2	1	-1.54192	0.00517703
NECT4_HUMAN	NECTIN4	Nectin-4	-2.58496	-1.32193	-0.736966	6	5	5	1	2	3	-1.54192	0.00517703
TM87A_HUMAN	TMEM87A	Transmembrane protein 87A	-1	-1	-2.58496	6	4	6	3	2	1	-1.54192	0.00517703
ALDH2_HUMAN	ALDH2	Aldehyde dehydrogenase, mitochondrial	-1.42884	-1.20645	-1.68806	35	30	29	13	13	9	-5.08757	0.000210693
THEM6_HUMAN	THEM6	Protein THEM6	-1.80735	-1.22239	-1.32193	7	7	5	2	3	2	-1.75293	0.00330614
IMA1_HUMAN	KPNA2	Importin subunit alpha-1	-1.5025	-1.26303	-1.58496	17	12	15	6	5	5	-3.10898	0.000647921
RM49_HUMAN	MRPL49	39S ribosomal protein L49, mitochondrial	-1.32193	-1.58496	-1.58496	5	6	3	2	2	1	-1.45976	0.0061402
SCOT1_HUMAN	OXCT1	Succinyl-CoA:3-ketoacid coenzyme A transferase 1, mitochondrial	-1.75489	-1.32193	-1.36257	27	20	18	8	8	7	-4.11736	0.000335842
CAB45_HUMAN	SDF4	45 kDa calcium-binding protein	-1.58496	-2.24793	-0.917538	15	19	17	5	4	9	-3.50485	0.000489505
RT29_HUMAN	DAP3	28S ribosomal protein S29, mitochondrial	-2.80735	-1	-1	7	6	4	1	3	2	-1.67654	0.00373703
A0A182DWF2_HUMAN (+3)	TXNRD2	Thioredoxin reductase 2, mitochondrial	-1.22239	-1.32193	-2.32193	7	5	5	3	2	1	-1.67654	0.00373703
TRI29_HUMAN	TRIM29	Tripartite motif-containing protein 29	-1.37851	-2.58496	-1	13	12	12	5	2	6	-2.83436	0.000849109
E9PB90_HUMAN (+1)	HK2	Hexokinase-2	-1.848	-1.1375	-1.45943	18	11	11	5	5	4	-2.99442	0.000728713
SPB1_HUMAN	FTSJ3	pre-rRNA processing protein FTSJ3	-1.58496	-1.80735	-1.22239	6	7	7	2	2	3	-1.88042	0.00258218
CSTF2_HUMAN (+1)	CSTF2	Cleavage stimulation factor subunit 2	-1.87447	-1.22239	-1.41504	11	7	8	3	3	3	-2.25918	0.00157307
NUMA1_HUMAN	NUMA1	Nuclear mitotic apparatus protein 1	-1.6477	-1.46713	-1.55552	94	94	97	30	34	33	-11.3966	9.50495e-06
ZA2G_HUMAN	AZGP1	Zinc-alpha-2-glycoprotein	-1.45943	-1.24793	-2	22	19	24	8	8	6	-4.24095	0.000329505
SUSD2_HUMAN	SUSD2	Sushi domain-containing protein 2	-1.48543	-1.62803	-1.63227	42	34	31	15	11	10	-5.94887	9.34653e-05
DHRS1_HUMAN	DHRS1	Dehydrogenase/reductase SDR family member 1	-2.32193	-3	-0.321928	5	8	5	1	1	4	-1.80888	0.00303366
ATPO_HUMAN	ATP5O	ATP synthase subunit O, mitochondrial	-1.58496	-2.58496	-1	6	6	6	2	1	3	-1.80888	0.00303366
GOLM1_HUMAN	GOLM1	Golgi membrane protein 1	-1	-1.58496	-2.32193	4	3	5	2	1	1	-1.37789	0.00783525
D6R9D6_HUMAN (+1)	RBM47	RNA-binding protein 47	-1.58496	-1.32193	-2	3	5	4	1	2	1	-1.37789	0.00783525
E5KLJ5_HUMAN (+2)	OPA1	Dynamin-like 120 kDa protein, mitochondrial	-1.22239	-1	-2.45943	7	4	11	3	2	2	-2.13002	0.00179168
PRRC1_HUMAN	PRRC1	Protein PRRC1	-1.80735	-1.32193	-2.64386	7	5	1	2	2	0	-1.31606	0.00903446
SNR40_HUMAN	SNRNP40	U5 small nuclear ribonucleoprotein 40 kDa protein	-1.58496	-1.22239	-2.32193	6	7	10	2	3	2	-2.25235	0.00158416
A0A087WT87_HUMAN (+2)	SLC1A3	Amino acid transporter	-1.41504	-3	-1.22239	8	8	7	3	1	3	-2.25235	0.00158416
DNS2A_HUMAN	DNASE2	Deoxyribonuclease-2-alpha	-1.58496	-2.32193	-1.45943	12	10	11	4	2	4	-2.87705	0.000796832
G5E9V5_HUMAN (+2)	MRPS22	28S ribosomal protein S22, mitochondrial	-1.80735	-1	-2.80735	7	6	7	2	3	1	-2.06742	0.00193901
DPY30_HUMAN	DPY30	Protein dpy-30 homolog	-1.80735	-2.58496	-1.22239	7	6	7	2	1	3	-2.06742	0.00193901
E7EMS2_HUMAN (+5)	NPC2	Epididymal secretory protein E1	-2	-1.58496	-1.58496	4	3	3	1	1	1	-1.29828	0.00971406
E7EPT4_HUMAN (+1)	NDUFV2	NADH dehydrogenase [ubiquinone] flavoprotein 2, mitochondrial	-2	-1.73697	-1.58496	8	10	9	2	3	3	-2.54634	0.00110416
RDH10_HUMAN	RDH10	Retinol dehydrogenase 10	-1.58496	-1.58496	-2.32193	6	6	5	2	2	1	-1.87423	0.00259485
CX6B1_HUMAN	COX6B1	Cytochrome c oxidase subunit 6B1	-1.11548	-1.87447	-2.80735	13	11	14	6	3	2	-3.24386	0.000559208
ODBB_HUMAN	BCKDHB	2-oxoisovalerate dehydrogenase subunit beta, mitochondrial	-2	-1.58496	-2	4	6	4	1	2	1	-1.67116	0.00381782
MTA2_HUMAN	MTA2	Metastasis-associated protein MTA2	-1.58496	-4.96578	-1	3	5	6	1	0	3	-1.45976	0.0061402
PCYOX_HUMAN	PCYOX1	Prenylcysteine oxidase 1	-1.48543	-2.5025	-1.58496	14	17	15	5	3	5	-3.73507	0.000438812
TACD2_HUMAN	TACSTD2	Tumor-associated calcium signal transducer 2	-2.58496	-1.70044	-1.45943	12	13	11	2	4	4	-3.19694	0.000594059
LYAG_HUMAN	GAA	Lysosomal alpha-glucosidase	-1.58496	-2.80735	-1.32193	6	7	5	2	1	2	-2.00759	0.00216554
F5GYQ1_HUMAN (+1)	ATP6V0D1	V-type proton ATPase subunit d 1	-1.58496	-1.58496	-2.32193	3	3	5	1	1	1	-1.45605	0.00636673
ACINU_HUMAN (+2)	ACIN1	Apoptotic chromatin condensation inducer in the nucleus	-1.58496	-2.16993	-2	9	9	8	3	2	2	-2.61061	0.00103287
STOM_HUMAN	STOM	Erythrocyte band 7 integral membrane protein	-2.80735	-2.32193	-0.584963	7	5	3	1	1	2	-1.81325	0.00293228
A0A140T9R1_HUMAN (+1)	FLOT1	Flotillin-1 (Fragment)	-2	-2	-1.80735	8	8	7	2	2	2	-2.44181	0.0012198
ADA10_HUMAN	ADAM10	Disintegrin and metalloproteinase domain-containing protein 10	-1.73697	-1.80735	-2.58496	10	7	6	3	2	1	-2.44181	0.0012198
PLAK_HUMAN	JUP	Junction plakoglobin	-2.11548	-2.05889	-1.71621	26	25	23	6	6	7	-5.39087	0.000171089
CPSF1_HUMAN	CPSF1	Cleavage and polyadenylation specificity factor subunit 1	-2	-1.58496	-2.58496	4	6	6	1	2	1	-1.95267	0.00239208
P4R3A_HUMAN	PPP4R3A	Serine/threonine-protein phosphatase 4 regulatory subunit 3A	-2	-2.32193	-1.58496	4	5	3	1	1	1	-1.60978	0.00455604
E9PGC5_HUMAN (+1)	PTPRK	Receptor-type tyrosine-protein phosphatase kappa	-2.32193	-2	-1.58496	5	4	3	1	1	1	-1.60978	0.00455604
NKRF_HUMAN	NKRF	NF-kappa-B-repressing factor	-2.80735	-1.58496	-1	7	3	2	1	1	1	-1.60978	0.00455604
I2BP2_HUMAN	IRF2BP2	Interferon regulatory factor 2-binding protein 2	-2	-2	-2	4	4	4	1	1	1	-1.60978	0.00455604
OAT_HUMAN	OAT	Ornithine aminotransferase, mitochondrial	-2.24101	-2.18442	-1.67807	52	50	48	11	11	15	-8.82492	3.0099e-05
NUCB1_HUMAN	NUCB1	Nucleobindin-1	-3.24793	-1.9386	-1.58496	19	23	21	2	6	7	-5.00825	0.000210693
A0A024QZP7_HUMAN (+1)	CDC2	Cell division cycle 2, G1 to S and G2 to M, isoform CRA_a	-3.32193	-2	-0.584963	10	4	3	1	1	2	-2.08965	0.00187564
ITA6_HUMAN	ITGA6	Integrin alpha-6	-2	-3	-1.32193	4	8	5	1	1	2	-2.08965	0.00187564
SDHA_HUMAN	SDHA	Succinate dehydrogenase [ubiquinone] flavoprotein subunit, mitochondrial	-2.03953	-2.36257	-1.91754	37	36	34	9	7	9	-7.20543	8.71287e-05
PPT1_HUMAN	PPT1	Palmitoyl-protein thioesterase 1	-2.32193	-1.76553	-2.24793	20	17	19	4	5	4	-4.67861	0.000229703
GALT3_HUMAN	GALNT3	Polypeptide N-acetylgalactosaminyltransferase 3	-0.584963	-4.64386	-2.58496	3	4	6	2	0	1	-1.52614	0.0054099
BOP1_HUMAN	BOP1	Ribosome biogenesis protein BOP1	-1.32193	-4.96578	-1.58496	5	5	3	2	0	1	-1.52614	0.0054099
NECT2_HUMAN	NECTIN2	Nectin-2	-2.80735	-2	-1.80735	7	8	7	1	2	2	-2.52149	0.00112634
C9IYN3_HUMAN (+2)	HNRNPLL	Heterogeneous nuclear ribonucleoprotein L-like	-2.80735	-2.80735	-1	7	7	4	1	1	2	-2.22437	0.00162218
K1324_HUMAN	KIAA1324	UPF0577 protein KIAA1324	-2.22239	-2.22239	-2.11548	14	14	13	3	3	3	-3.88464	0.00039604
AT5F1_HUMAN	ATP5F1	ATP synthase F(0) complex subunit B1, mitochondrial	-1.41504	-2	-3.58496	8	8	12	3	2	1	-3.03651	0.000685941
PTCD3_HUMAN	PTCD3	Pentatricopeptide repeat domain-containing protein 3, mitochondrial	-1.58496	-2	-3.45943	9	8	11	3	2	1	-3.03651	0.000685941
A0A087WWM1_HUMAN	MUC1	Mucin-1	-1	-2	-5.22882	4	4	6	2	1	0	-1.67116	0.00381782
DDR1_HUMAN	DDR1	Epithelial discoidin domain-containing receptor 1	-3	-2.32193	-1.58496	8	5	6	1	1	2	-2.35699	0.00138139
H7BYD0_HUMAN (+1)	NDUFA5	NADH dehydrogenase [ubiquinone] 1 alpha subcomplex subunit 5 (Fragment)	-1.58496	-2.80735	-2.58496	6	7	6	2	1	1	-2.35699	0.00138139
B4DXZ6_HUMAN (+1)	FXR1	Fragile X mental retardation syndrome-related protein 1	-3.16993	-4.64386	-1	9	4	6	1	0	3	-2.13886	0.00177426
GRSF1_HUMAN	GRSF1	G-rich sequence factor 1	-2.32193	-1.58496	-3.08746	10	12	17	2	4	2	-3.85776	0.000411881
A0A0A0MTJ9_HUMAN (+2)	NCEH1	Neutral cholesterol ester hydrolase 1	-2.11548	-2.58496	-2.32193	13	12	10	3	2	2	-3.62182	0.000465743
G5E972_HUMAN (+1)	TMPO	Lamina-associated polypeptide 2, isoforms beta/gamma	-2.45943	-2.80735	-1.80735	11	7	7	2	1	2	-2.88962	0.000796832
HDAC2_HUMAN	HDAC2	Histone deacetylase 2	-2.58496	-2	-2.58496	6	8	6	1	2	1	-2.48767	0.00117703
F6VRR5_HUMAN (+1)	POLDIP3	Polymerase delta-interacting protein 3	-2	-2.32193	-2.58496	4	5	6	1	1	1	-2.05083	0.00203564
RANB9_HUMAN	RANBP9	Ran-binding protein 9	-4.64386	-1	-2	4	2	4	0	1	1	-1.29828	0.00971406
PLCA_HUMAN	AGPAT1	1-acyl-sn-glycerol-3-phosphate acyltransferase alpha	-1	-2	-4.64386	2	4	4	1	1	0	-1.29828	0.00971406
GCSH_HUMAN	GCSH	Glycine cleavage system H protein, mitochondrial	-3.70044	-1.73697	-2	13	10	8	1	3	2	-3.37883	0.000510099
PRAF3_HUMAN	ARL6IP5	PRA1 family protein 3	-3	-2	-2	8	4	4	1	1	1	-2.19215	0.00168554
PTK7_HUMAN	PTK7	Inactive tyrosine-protein kinase 7	-2.58496	-5.22882	-1	6	6	4	1	0	2	-1.95267	0.00239208
GTF2I_HUMAN	GTF2I	General transcription factor II-I	-1.32193	-2.58496	-6.10329	10	12	11	4	2	0	-3.40416	0.000510099
F8VQX6_HUMAN (+1)	METTL7A	Methyltransferase-like protein 7A (Fragment)	-2.32193	-4.22882	-1.58496	5	3	3	1	0	1	-1.45605	0.00636673
KPCD_HUMAN	PRKCD	Protein kinase C delta type	-2	-2	-4.22882	4	4	3	1	1	0	-1.45605	0.00636673
S27A3_HUMAN (+1)	SLC27A3	Long-chain fatty acid transport protein 3	-2.32193	-2	-3.64386	5	4	2	1	1	0	-1.45605	0.00636673
E9PPB3_HUMAN	SORL1	Sortilin-related receptor	-0.485427	-6.10329	-5.96578	7	11	10	5	0	0	-2.84291	0.000839604
COX41_HUMAN	COX4I1	Cytochrome c oxidase subunit 4 isoform 1, mitochondrial	-2.58496	-2.80735	-2	6	7	4	1	1	1	-2.33102	0.00146218
DNJA3_HUMAN	DNAJA3	DnaJ homolog subfamily A member 3, mitochondrial	-1.58496	-3	-4.22882	6	8	3	2	1	0	-2.08965	0.00187564
CATB_HUMAN	CTSB	Cathepsin B	-3.32193	-1.80735	-2.58496	10	7	6	1	2	1	-2.86921	0.000801584
ITB1_HUMAN	ITGB1	Integrin beta-1	-1.58496	-5.45121	-3.32193	12	7	10	4	0	1	-3.15171	0.000630495
G3XAL9_HUMAN (+1)	SLC12A2	Solute carrier family 12 (Sodium/potassium/chloride transporters), member 2, isoform CRA_a	-2.52356	-2.87447	-2.32193	23	22	20	4	3	4	-5.81384	0.000112475
MPPB_HUMAN	PMPCB	Mitochondrial-processing peptidase subunit beta	-2	-3.32193	-2.58496	8	10	6	2	1	1	-2.99323	0.000731881
B4DJ81_HUMAN (+1)	NDUFS1	NADH-ubiquinone oxidoreductase 75 kDa subunit, mitochondrial	-2.58496	-2.58496	-2.58496	6	6	6	1	1	1	-2.46762	0.00119446
CP27A_HUMAN	CYP27A1	Sterol 26-hydroxylase, mitochondrial	-1.80735	-4.96578	-2.58496	7	5	6	2	0	1	-2.22437	0.00162218
GILT_HUMAN	IFI30	Gamma-interferon-inducible lysosomal thiol reductase	-5.22882	-0.584963	-4.22882	6	3	3	0	2	0	-1.37789	0.00783525
A0A087WYV8_HUMAN (+1)	FBN2	Fibrillin-2	-5.45121	-1.58496	-1.58496	7	3	3	0	1	1	-1.75993	0.00324119
SORT_HUMAN	SORT1	Sortilin	-2.58496	-6.10329	-1.87447	12	11	11	2	0	3	-3.71197	0.000445149
MY18A_HUMAN	MYO18A	Unconventional myosin-XVIIIa	-2.58496	-3	-2.80735	6	8	7	1	1	1	-2.86533	0.000804752
CBX5_HUMAN	CBX5	Chromobox protein homolog 5	-1.58496	-3.16993	-5.22882	6	9	6	2	1	0	-2.61652	0.00103287
CHERP_HUMAN (+1)	CHERP	Calcium homeostasis endoplasmic reticulum protein	-1	-2.58496	-5.22882	2	6	6	1	1	0	-1.90684	0.00249663
G5EA06_HUMAN (+1)	MRPS27	28S ribosomal protein S27, mitochondrial	-2.58496	-4.64386	-2	6	4	4	1	0	1	-1.90684	0.00249663
TBRG4_HUMAN	TBRG4	Protein TBRG4	-3.90689	-2.58496	-2.32193	15	12	10	1	2	2	-4.25504	0.000323168
CLPT1_HUMAN	CLPTM1	Cleft lip and palate transmembrane protein 1	-2.22239	-3.90689	-3	14	15	16	3	1	2	-4.86992	0.000215446
SCMC1_HUMAN	SLC25A24	Calcium-binding mitochondrial carrier protein SCaMC-1	-3	-3	-2.80735	8	8	7	1	1	1	-3.12166	0.000647921
CXAR_HUMAN	CXADR	Coxsackievirus and adenovirus receptor	-2.80735	-2.32193	-4.64386	7	5	4	1	1	0	-2.19215	0.00168554
CD14_HUMAN	CD14	Monocyte differentiation antigen CD14	-3	-4.64386	-2.58496	8	4	6	1	0	1	-2.46762	0.00119446
AVR2A_HUMAN	ACVR2A	Activin receptor type-2A	#DIV/0!	-5.64386	0	0	8	1	0	0	1	-1.29828	0.00971406
ITB4_HUMAN	ITGB4	Integrin beta-4	-2.80735	-5.22882	-2.80735	7	6	7	1	0	1	-2.73464	0.000891881
EEA1_HUMAN	EEA1	Early endosome antigen 1	-2	-2.64386	-4.96578	4	1	5	1	0	0	-1.29828	0.00971406
B4DE93_HUMAN (+2)	NDUFV1	NADH dehydrogenase [ubiquinone] flavoprotein 1, mitochondrial	-4.96578	-1.58496	-3.64386	5	3	2	0	1	0	-1.29828	0.00971406
TOIP2_HUMAN	TOR1AIP2	Torsin-1A-interacting protein 2	-3.45943	-3.32193	-3.45943	11	10	11	1	1	1	-4.20725	0.000331089
PACN3_HUMAN	PACSIN3	Protein kinase C and casein kinase substrate in neurons protein 3	-4.22882	-2	-4.64386	3	4	4	0	1	0	-1.45605	0.00636673
ICAM1_HUMAN	ICAM1	Intercellular adhesion molecule 1	-2.32193	-4.64386	-3.64386	5	4	2	1	0	0	-1.45605	0.00636673
FAKD2_HUMAN	FASTKD2	FAST kinase domain-containing protein 2, mitochondrial	-4.64386	-2	-4.22882	4	4	3	0	1	0	-1.45605	0.00636673
KI67_HUMAN	MKI67	Proliferation marker protein Ki-67	-4.64386	-2	-4.22882	4	4	3	0	1	0	-1.45605	0.00636673
SC5A6_HUMAN	SLC5A6	Sodium-dependent multivitamin transporter	-4.22882	-2	-4.96578	3	4	5	0	1	0	-1.60978	0.00455604
D6REA0_HUMAN (+1)	GATB	Glutamyl-tRNA(Gln) amidotransferase subunit B, mitochondrial	-2.58496	-4.22882	-4.96578	6	3	5	1	0	0	-1.90684	0.00249663
E7EMK3_HUMAN (+2)	FLOT2	Flotillin-2	-4.96578	-2.80735	-4.64386	5	7	4	0	1	0	-2.19215	0.00168554
P3H1_HUMAN	P3H1	Prolyl 3-hydroxylase 1	-4.96578	-5.22882	-2.58496	5	6	6	0	0	1	-2.33102	0.00146218
ST14_HUMAN	ST14	Suppressor of tumorigenicity 14 protein	-4.96578	-5.45121	-2.32193	5	7	5	0	0	1	-2.33102	0.00146218
1C14_HUMAN	HLA-C	HLA class I histocompatibility antigen, Cw-14 alpha chain	-5.45121	-4.96578	-2.58496	7	5	6	0	0	1	-2.46762	0.00119446
B1AHL2_HUMAN (+1)	FBLN1	Fibulin-1	-5.45121	-5.81378	-2	7	9	4	0	0	1	-2.73464	0.000891881
CSTF3_HUMAN	CSTF3	Cleavage stimulation factor subunit 3	-5.64386	-3.32193	-4.96578	8	10	5	0	1	0	-3.12166	0.000647921
A0A0C4DFL7_HUMAN (+1)	CYP51A1	Lanosterol 14-alpha demethylase	-2.80735	-5.81378	-5.45121	7	9	7	1	0	0	-3.12166	0.000647921
C9JS50_HUMAN (+1)	STEAP4	Metalloreductase STEAP4	-5.96578	-3.45943	-5.81378	10	11	9	0	1	0	-3.97427	0.000351683
ITAV_HUMAN	ITGAV	Integrin alpha-V	-6.45121	-6.10329	-3.32193	14	11	10	0	0	1	-4.54926	0.000258218
CD109_HUMAN	CD109	CD109 antigen	-6.3443	-6.45121	-3.70044	13	14	13	0	0	1	-5.10173	0.000210693
DNMT1_HUMAN	DNMT1	DNA (cytosine-5)-methyltransferase 1	-4.64386	-4.64386	-3.64386	4	4	2	0	0	0	-1.29828	0.00971406
GLNA_HUMAN	GLUL	Glutamine synthetase	-4.22882	-4.64386	-4.22882	3	4	3	0	0	0	-1.29828	0.00971406
RISC_HUMAN	SCPEP1	Retinoid-inducible serine carboxypeptidase	-3.64386	-4.96578	-4.22882	2	5	3	0	0	0	-1.29828	0.00971406
UCRI_HUMAN	UQCRFS1	Cytochrome b-c1 complex subunit Rieske, mitochondrial	-4.22882	-4.64386	-4.22882	3	4	3	0	0	0	-1.29828	0.00971406
ADNP_HUMAN	ADNP	Activity-dependent neuroprotector homeobox protein	-4.64386	-4.64386	-4.22882	4	4	3	0	0	0	-1.45605	0.00636673
DSC2_HUMAN	DSC2	Desmocollin-2	-3.64386	-4.64386	-4.96578	2	4	5	0	0	0	-1.45605	0.00636673
CBPD_HUMAN	CPD	Carboxypeptidase D	-4.96578	-4.64386	-4.22882	5	4	3	0	0	0	-1.60978	0.00455604
FKBP9_HUMAN	FKBP9	Peptidyl-prolyl cis-trans isomerase FKBP9	-4.96578	-4.22882	-4.64386	5	3	4	0	0	0	-1.60978	0.00455604
F213A_HUMAN	FAM213A	Redox-regulatory protein FAM213A	-4.96578	-4.64386	-4.64386	5	4	4	0	0	0	-1.75993	0.00324119
MYH10_HUMAN	MYH10	Myosin-10	-5.22882	-4.64386	-4.64386	6	4	4	0	0	0	-1.90684	0.00249663
DHX30_HUMAN (+1)	DHX30	Putative ATP-dependent RNA helicase DHX30	-5.22882	-4.22882	-4.96578	6	3	5	0	0	0	-1.90684	0.00249663
FDFT_HUMAN	FDFT1	Squalene synthase	-4.96578	-4.64386	-4.96578	5	4	5	0	0	0	-1.90684	0.00249663
TPBG_HUMAN	TPBG	Trophoblast glycoprotein	-5.22882	-4.96578	-4.22882	6	5	3	0	0	0	-1.90684	0.00249663
DPOD1_HUMAN (+1)	POLD1	DNA polymerase delta catalytic subunit	-5.45121	-5.22882	-3.64386	7	6	2	0	0	0	-2.05083	0.00203564
M0R2Z9_HUMAN (+1)	SUGP2	SURP and G-patch domain-containing protein 2	-4.64386	-5.22882	-5.45121	4	6	7	0	0	0	-2.33102	0.00146218
QCR1_HUMAN	UQCRC1	Cytochrome b-c1 complex subunit 1, mitochondrial	-5.45121	-4.64386	-5.45121	7	4	7	0	0	0	-2.46762	0.00119446
LMF2_HUMAN	LMF2	Lipase maturation factor 2	-5.45121	-5.22882	-5.22882	7	6	6	0	0	0	-2.60211	0.00103446
TIG1_HUMAN	RARRES1	Retinoic acid receptor responder protein 1	-5.22882	-5.64386	-5.22882	6	8	6	0	0	0	-2.73464	0.000891881
GT251_HUMAN	COLGALT1	Procollagen galactosyltransferase 1	-6.89178	-6.73132	-6.55075	19	17	15	0	0	0	-6.25397	9.34653e-05
ACSL1_HUMAN (+1)	ACSL1	Long-chain-fatty-acid--CoA ligase 1	-1	-1.22239	-0.736966	6	7	5	3	3	3	-1.28161	0.010099
RBM39_HUMAN	RBM39	RNA-binding protein 39	-0.70044	-0.530515	-0.415037	13	13	12	8	9	9	-1.2752	0.0102685
FPPS_HUMAN	FDPS	Farnesyl pyrophosphate synthase	1.16993	0.321928	0.847997	4	4	5	9	5	9	1.29023	0.0102685
BID_HUMAN	BID	BH3-interacting domain death agonist	0.917538	0.321928	0.222392	9	12	12	17	15	14	1.28789	0.0103145
COPB_HUMAN	COPB1	Coatomer subunit beta	0.251539	0.371969	0.459432	21	17	16	25	22	22	1.28297	0.0103984
MBB1A_HUMAN	MYBBP1A	Myb-binding protein 1A	-1	-0.678072	-0.584963	10	8	6	5	5	4	-1.26632	0.0104032
IPO7_HUMAN	IPO7	Importin-7	0.793549	0.321928	0	15	12	16	26	15	16	1.28245	0.0104174
C9J9W2_HUMAN (+1)	LASP1	LIM and SH3 domain protein 1 (Fragment)	1.58496	1.58496	0.263034	2	2	5	6	6	6	1.28161	0.0104301
A0A087WY85_HUMAN (+5)	UBE2D3	Ubiquitin-conjugating enzyme E2 D3	1.1375	0.652077	0.192645	5	7	7	11	11	8	1.27844	0.0106455
OSBP1_HUMAN	OSBP	Oxysterol-binding protein 1	0.584963	0.678072	1	4	5	5	6	8	10	1.26632	0.010815
E9PLK3_HUMAN (+1)	NPEPPS	Puromycin-sensitive aminopeptidase	1.16993	1.22239	0.192645	4	3	7	9	7	8	1.26632	0.010815
J3QLI9_HUMAN (+1)	SNRPD1	Small nuclear ribonucleoprotein Sm D1	-0.263034	-0.273018	-0.36257	30	29	27	25	24	21	-1.26502	0.0108293
ZC3HE_HUMAN	ZC3H14	Zinc finger CCCH domain-containing protein 14	-0.415037	-3	0	4	8	2	3	1	2	-1.26504	0.0108293
EFTS_HUMAN	TSFM	Elongation factor Ts, mitochondrial	-1.32193	-1	-1.32193	5	4	5	2	2	2	-1.26504	0.0108293
DDAH1_HUMAN	DDAH1	N(G),N(G)-dimethylarginine dimethylaminohydrolase 1	1.58496	1.80735	0.415037	1	2	3	3	7	4	1.26504	0.010899
Q5LJA5_HUMAN (+3)	UCHL5	Ubiquitin carboxyl-terminal hydrolase	1.32193	2.32193	0.415037	2	1	3	5	5	4	1.26504	0.010899
ULA1_HUMAN	NAE1	NEDD8-activating enzyme E1 regulatory subunit	1.32193	1.58496	0.584963	2	2	2	5	6	3	1.26504	0.010899
SF3B4_HUMAN	SF3B4	Splicing factor 3B subunit 4	-0.893085	-0.222392	-0.652077	13	7	11	7	6	7	-1.26118	0.010964
DNER_HUMAN	DNER	Delta and Notch-like epidermal growth factor-related receptor	-1.80735	-0.321928	-0.807355	7	5	7	2	4	4	-1.24961	0.0110939
C9JJ19_HUMAN (+1)	MRPS34	28S ribosomal protein S34, mitochondrial	-1.22239	-0.736966	-0.807355	7	5	7	3	3	4	-1.24961	0.0110939
COPG2_HUMAN	COPG2	Coatomer subunit gamma-2	0	-0.652077	-1.45943	10	11	11	10	7	4	-1.24483	0.0111762
DDX42_HUMAN	DDX42	ATP-dependent RNA helicase DDX42	-0.678072	-0.584963	-1	8	9	8	5	6	4	-1.24416	0.0112602
RBMX_HUMAN	RBMX	RNA-binding motif protein, X chromosome	-0.131245	-0.536053	-0.263034	23	29	24	21	20	20	-1.23789	0.011303
RAP1A_HUMAN	RAP1A	Ras-related protein Rap-1A	0.192645	-0.584963	-1.22239	7	12	14	8	8	6	-1.22933	0.0114947
CH10_HUMAN	HSPE1	10 kDa heat shock protein, mitochondrial	-0.241008	-0.36257	-0.321928	26	27	25	22	21	20	-1.22614	0.0115152
A0A087WYS1_HUMAN (+2)	UGP2	UTP--glucose-1-phosphate uridylyltransferase	0.847997	0.169925	0.893085	5	8	7	9	9	13	1.26118	0.0115374
EIF3J_HUMAN	EIF3J	Eukaryotic translation initiation factor 3 subunit J	0.874469	0.459432	0.584963	6	8	6	11	11	9	1.26118	0.0115374
CSRN1_HUMAN	CSRNP1	Cysteine/serine-rich nuclear protein 1	-1	-1	-2.32193	2	4	5	1	2	1	-1.22603	0.0115596
CSKP_HUMAN	CASK	Peripheral plasma membrane protein CASK	-2	-1.58496	-1	4	3	4	1	1	2	-1.22603	0.0115596
A0A087X0K9_HUMAN (+3)	TJP1	Tight junction protein ZO-1	-2	-0.584963	-2	4	3	4	1	2	1	-1.22603	0.0115596
RT35_HUMAN	MRPS35	28S ribosomal protein S35, mitochondrial	-2	-1	-1.58496	4	4	3	1	2	1	-1.22603	0.0115596
STT3B_HUMAN	STT3B	Dolichyl-diphosphooligosaccharide--protein glycosyltransferase subunit STT3B	0	-2.32193	-2	2	5	4	2	1	1	-1.22603	0.0115596
VATG1_HUMAN	ATP6V1G1	V-type proton ATPase subunit G 1	-1	-1.58496	-2	4	3	4	2	1	1	-1.22603	0.0115596
AKP8L_HUMAN	AKAP8L	A-kinase anchor protein 8-like	-2	-1	-4.22882	4	4	3	1	2	0.16	-1.22603	0.0115596
IMPA3_HUMAN	IMPAD1	Inositol monophosphatase 3	-1	-4.96578	-3.64386	4	5	2	2	0	0.16	-1.22603	0.0115596
GSLG1_HUMAN	GLG1	Golgi apparatus protein 1	-0.807355	-0.584963	-0.115477	14	15	13	8	10	12	-1.22574	0.0117703
LRP2_HUMAN	LRP2	Low-density lipoprotein receptor-related protein 2	-1	-0.807355	-4.64386	4	7	4	2	4	0.16	-1.22173	0.0121204
ADRO_HUMAN	FDXR	NADPH:adrenodoxin oxidoreductase, mitochondrial	-1	-1.32193	-1	6	5	4	3	2	2	-1.22173	0.0121204
C9J2Y9_HUMAN (+1)	POLR2B	DNA-directed RNA polymerase subunit beta	-0.736966	-0.415037	-2.58496	5	4	6	3	3	1	-1.22173	0.0121204
NENF_HUMAN	NENF	Neudesin	-1.22239	-0.321928	-1	7	5	8	3	4	4	-1.22075	0.0121378
PRDX3_HUMAN	PRDX3	Thioredoxin-dependent peroxide reductase, mitochondrial	-0.337035	-0.621488	-0.14439	24	20	21	19	13	19	-1.22068	0.0121505
CDC42_HUMAN	CDC42	Cell division control protein 42 homolog	-0.621488	0.115477	-0.584963	20	12	21	13	13	14	-1.21959	0.0121933
SODC_HUMAN	SOD1	Superoxide dismutase [Cu-Zn]	0.63743	0.241008	0.584963	9	11	10	14	13	15	1.22574	0.0122392
DKC1_HUMAN	DKC1	H/ACA ribonucleoprotein complex subunit 4	-0.29956	-0.906891	-0.241008	16	15	13	13	8	11	-1.20376	0.0124483
PFD2_HUMAN	PFDN2	Prefoldin subunit 2	0.736966	1.32193	1.32193	3	2	2	5	5	5	1.22173	0.0124927
DHB12_HUMAN	HSD17B12	Very-long-chain 3-oxoacyl-CoA reductase	-0.621488	-0.552541	0.0995357	20	22	14	13	15	15	-1.19447	0.0127018
HSDL2_HUMAN	HSDL2	Hydroxysteroid dehydrogenase-like protein 2	-0.584963	-0.584963	-1.16993	6	6	9	4	4	4	-1.19451	0.0127018
MARE1_HUMAN	MAPRE1	Microtubule-associated protein RP/EB family member 1	0.485427	1.58496	0.807355	5	2	4	7	6	7	1.22075	0.0127018
B2MG_HUMAN	B2M	Beta-2-microglobulin	-0.584963	-0.263034	-1.58496	6	6	9	4	5	3	-1.19451	0.0127018
SRC8_HUMAN	CTTN	Src substrate cortactin	0.469485	0.206451	0.103093	26	26	27	36	30	29	1.22013	0.0127525
AN32A_HUMAN (+1)	ANP32A	Acidic leucine-rich nuclear phosphoprotein 32 family member A	0.584963	0.347923	0.485427	10	11	10	15	14	14	1.21455	0.0128459
RPN2_HUMAN	RPN2	Dolichyl-diphosphooligosaccharide--protein glycosyltransferase subunit 2	-0.0951572	0	-0.479993	47	43	53	44	43	38	-1.1904	0.0128745
PKP3_HUMAN	PKP3	Plakophilin-3	-0.777608	-0.36257	-0.807355	12	9	7	7	7	4	-1.18619	0.0130265
PADI2_HUMAN	PADI2	Protein-arginine deiminase type-2	0.353637	0.211504	0.436099	18	19	17	23	22	23	1.20042	0.0131216
ATP5L_HUMAN	ATP5L	ATP synthase subunit g, mitochondrial	-0.807355	-1.32193	-1	7	5	4	4	2	2	-1.18419	0.0131453
H0YHG0_HUMAN (+1)	1SV	Uncharacterized protein (Fragment)	-0.321928	-1.32193	-1.58496	5	5	6	4	2	2	-1.18419	0.0131453
SYMPK_HUMAN	SYMPK	Symplekin	-1	-1.32193	-0.736966	6	5	5	3	2	3	-1.18419	0.0131453
GLRX5_HUMAN	GLRX5	Glutaredoxin-related protein 5, mitochondrial	-0.807355	0	-2.58496	7	3	6	4	3	1	-1.18419	0.0131453
EIF3A_HUMAN	EIF3A	Eukaryotic translation initiation factor 3 subunit A	0.392317	0.0395284	0.234465	32	36	34	42	37	40	1.19804	0.013158
ARL1_HUMAN	ARL1	ADP-ribosylation factor-like protein 1	-0.807355	-0.807355	-0.678072	7	7	8	4	4	5	-1.17049	0.0134147
RUXF_HUMAN	SNRPF	Small nuclear ribonucleoprotein F	-0.847997	-0.485427	-1	9	7	6	5	5	3	-1.17049	0.0134147
PCAT2_HUMAN	LPCAT2	Lysophosphatidylcholine acyltransferase 2	-0.169925	-0.736966	-1	9	10	10	8	6	5	-1.16919	0.0134479
DAZP1_HUMAN (+3)	DAZAP1	DAZ-associated protein 1	-0.485427	-1.11548	-0.169925	7	13	9	5	6	8	-1.16919	0.0134479
MYH9_HUMAN	MYH9	Myosin-9	0.0492435	0.160992	0.0455147	144	144	156	149	161	161	1.19201	0.013459
COA7_HUMAN	COA7	Cytochrome c oxidase assembly factor 7	-1	-2	-1	4	4	4	2	1	2	-1.1691	0.013657
B4DEM9_HUMAN (+1)	POLDIP2	Polymerase delta-interacting protein 2	-0.415037	-2	-2	4	4	4	3	1	1	-1.1691	0.013657
CLP1L_HUMAN (+1)	CLPTM1L	Cleft lip and palate transmembrane protein 1-like protein	0	-1.58496	-2.58496	3	3	6	3	1	1	-1.1691	0.013657
HSP7C_HUMAN	HSPA8	Heat shock cognate 71 kDa protein	0.0138058	0.0449875	0.146841	208	221	196	210	228	217	1.18602	0.0136919
A0A087WZT3_HUMAN (+1)	BOLA2	BolA-like protein 2	1.32193	0.415037	1.22239	2	3	3	5	4	7	1.18419	0.013722
ACADV_HUMAN	ACADVL	Very long-chain specific acyl-CoA dehydrogenase, mitochondrial	-0.199309	0.0544478	-0.652077	31	26	33	27	27	21	-1.16399	0.0138345
IDH3A_HUMAN	IDH3A	Isocitrate dehydrogenase [NAD] subunit alpha, mitochondrial	-0.241008	-0.152003	-1.09954	13	10	15	11	9	7	-1.16213	0.0138931
XPO2_HUMAN	CSE1L	Exportin-2	-0.076962	0.0430687	-0.436099	77	66	69	73	68	51	-1.15545	0.0139802
1433E_HUMAN	YWHAE	14-3-3 protein epsilon	0.211504	0.0824622	0.321928	38	34	36	44	36	45	1.17731	0.0140261
RL4_HUMAN	RPL4	60S ribosomal protein L4	0.169925	0.0995357	0.427421	32	28	29	36	30	39	1.17704	0.0140341
ILEU_HUMAN	SERPINB1	Leukocyte elastase inhibitor	0.263034	0.652077	0.63743	10	7	9	12	11	14	1.17438	0.0140531
GSHB_HUMAN	GSS	Glutathione synthetase	0	5.45121	1	3	0	1	3	7	2	1.1691	0.0141988
SNX2_HUMAN	SNX2	Sorting nexin-2	0.584963	2	1.32193	2	1	2	3	4	5	1.1691	0.0141988
B8ZZA8_HUMAN (+1)	GLS	Glutaminase kidney isoform, mitochondrial	-0.584963	-0.736966	-1.58496	6	5	6	4	3	2	-1.15114	0.0145727
ABCD3_HUMAN	ABCD3	ATP-binding cassette sub-family D member 3	-0.222392	-0.736966	-0.514573	14	15	10	12	9	7	-1.15039	0.0145822
MTDC_HUMAN	MTHFD2	Bifunctional methylenetetrahydrofolate dehydrogenase/cyclohydrolase, mitochondrial	-0.807355	-1.22239	-0.36257	7	7	9	4	3	7	-1.14837	0.0146265
CYB5_HUMAN	CYB5A	Cytochrome b5	0	-1.41504	-0.847997	6	8	9	6	3	5	-1.14837	0.0146265
EIF3B_HUMAN	EIF3B	Eukaryotic translation initiation factor 3 subunit B	0.203533	0.222392	0.247928	33	30	32	38	35	38	1.15394	0.0146661
A0A1B0GW77_HUMAN (+1)	ALDH7A1	Alpha-aminoadipic semialdehyde dehydrogenase	-0.459432	-0.0740006	-0.485427	22	20	21	16	19	15	-1.14313	0.0146772
ANXA6_HUMAN	ANXA6	Annexin A6	1.32193	0.736966	0.807355	2	3	4	5	5	7	1.15114	0.0148166
H0YG54_HUMAN (+2)	REXO2	Oligoribonuclease, mitochondrial	0.152003	1.1375	0.514573	9	5	7	10	11	10	1.13798	0.0155184
B7Z574_HUMAN (+2)	CAST	Calpastatin	0.152003	0.552541	0.289507	18	15	18	20	22	22	1.1365	0.015756
NMT1_HUMAN	NMT1	Glycylpeptide N-tetradecanoyltransferase 1	1	1.58496	2	1	1	1	2	3	4	1.13593	0.0157972
SMHD1_HUMAN	SMCHD1	Structural maintenance of chromosomes flexible hinge domain-containing protein 1	2	4.64386	0	1	0	1	4	4	1	1.13593	0.0157972
B4DKY1_HUMAN (+1)	CARS	Cysteine--tRNA ligase, cytoplasmic	4.22882	3.64386	2	0	0	1	3	2	4	1.13593	0.0157972
A8MZH8_HUMAN (+1)	PTTG1IP	Pituitary tumor-transforming gene 1 protein-interacting protein	1.58496	1	4.64386	1	1	0	3	2	4	1.13593	0.0157972
NPM_HUMAN	NPM1	Nucleophosmin	-0.0467942	-0.136062	-0.147342	94	100	103	91	91	93	-1.13357	0.0166733
LMNA_HUMAN	LMNA	Prelamin-A/C	-1.58496	-3.64386	-2	3	2	4	1	0	1	-1.13593	0.0166733
SUCB1_HUMAN	SUCLA2	Succinate--CoA ligase [ADP-forming] subunit beta, mitochondrial	-1.58496	-2.32193	-2.64386	3	5	1	1	1	0.16	-1.13593	0.0166733
RT23_HUMAN	MRPS23	28S ribosomal protein S23, mitochondrial	-1.58496	-3.64386	-2	3	2	4	1	0	1	-1.13593	0.0166733
KIF2C_HUMAN (+1)	KIF2C	Kinesin-like protein KIF2C	-1	-1.58496	-2	2	3	4	1	1	1	-1.13593	0.0166733
PPB1_HUMAN	ALPP	Alkaline phosphatase, placental type	-2.32193	-1	-1	5	2	2	1	1	1	-1.13593	0.0166733
ZN638_HUMAN	ZNF638	Zinc finger protein 638	-1	-2.32193	-1	2	5	2	1	1	1	-1.13593	0.0166733
FL2D_HUMAN	WTAP	Pre-mRNA-splicing regulator WTAP	-1.58496	-2	-1	3	4	2	1	1	1	-1.13593	0.0166733
DHRS3_HUMAN	DHRS3	Short-chain dehydrogenase/reductase 3	-1.58496	-1	-2	3	2	4	1	1	1	-1.13593	0.0166733
FAM3C_HUMAN	FAM3C	Protein FAM3C	-4.64386	-1	-4.22882	4	2	3	0	1	0.16	-1.13593	0.0166733
C9JG87_HUMAN (+1)	MRPL39	39S ribosomal protein L39, mitochondrial (Fragment)	-1.58496	-1.58496	-1.58496	3	3	3	1	1	1	-1.13593	0.0166733
BGAL_HUMAN	GLB1	Beta-galactosidase	-4.22882	-4.22882	-1.58496	3	3	3	0	0	1	-1.13593	0.0166733
GNPAT_HUMAN	GNPAT	Dihydroxyacetone phosphate acyltransferase	-1.58496	-4.22882	-4.22882	3	3	3	1	0	0.16	-1.13593	0.0166733
DDX23_HUMAN	DDX23	Probable ATP-dependent RNA helicase DDX23	-3.64386	-4.22882	-4.64386	2	3	4	0	0	0.16	-1.13593	0.0166733
ACOD_HUMAN	SCD	Acyl-CoA desaturase	-4.22882	-4.22882	-4.22882	3	3	3	0	0	0.16	-1.13593	0.0166733
ENDD1_HUMAN	ENDOD1	Endonuclease domain-containing 1 protein	-1.58496	-1.58496	-1.58496	3	3	3	1	1	1	-1.13593	0.0166733
RM37_HUMAN (+1)	MRPL37	39S ribosomal protein L37, mitochondrial	-2	-1.58496	-1	4	3	2	1	1	1	-1.13593	0.0166733
MIPEP_HUMAN	MIPEP	Mitochondrial intermediate peptidase	-3.64386	-4.22882	-2	2	3	4	0	0	1	-1.13593	0.0166733
PGES2_HUMAN	PTGES2	Prostaglandin E synthase 2	-2	-3.64386	-1.58496	4	2	3	1	0	1	-1.13593	0.0166733
NFS1_HUMAN	NFS1	Cysteine desulfurase, mitochondrial	-2	-1.58496	-3.64386	4	3	2	1	1	0.16	-1.13593	0.0166733
SYAM_HUMAN	AARS2	Alanine--tRNA ligase, mitochondrial	-2	-4.22882	-3.64386	4	3	2	1	0	0.16	-1.13593	0.0166733
E7ETU9_HUMAN (+1)	PLOD2	Procollagen-lysine,2-oxoglutarate 5-dioxygenase 2	-4.64386	-4.22882	-3.64386	4	3	2	0	0	0.16	-1.13593	0.0166733
A0A087WX80_HUMAN (+2)	LAMA2	Laminin subunit alpha-2	-4.22882	-4.96578	0	3	5	0	0	0	0.16	-1.13593	0.0166733
MBOA7_HUMAN	MBOAT7	Lysophospholipid acyltransferase 7	-1	-0.485427	-0.485427	10	7	7	5	5	5	-1.12789	0.0168507
DHTK1_HUMAN	DHTKD1	Probable 2-oxoglutarate dehydrogenase E1 component DHKTD1, mitochondrial	-0.485427	-0.584963	-1	7	9	8	5	6	4	-1.12789	0.0168507
LRP1B_HUMAN	LRP1B	Low-density lipoprotein receptor-related protein 1B	-0.321928	-2	-2	5	4	4	4	1	1	-1.12229	0.0171311
HIBCH_HUMAN	HIBCH	3-hydroxyisobutyryl-CoA hydrolase, mitochondrial	-0.321928	-4.64386	-2	5	4	4	4	0	1	-1.12229	0.0171311
ABHDB_HUMAN	ABHD11	Protein ABHD11	-0.736966	-2	-1	5	4	4	3	1	2	-1.12229	0.0171311
HACD3_HUMAN	HACD3	Very-long-chain (3R)-3-hydroxyacyl-CoA dehydratase 3	-0.415037	-1	-2.32193	4	4	5	3	2	1	-1.12229	0.0171311
LAMP2_HUMAN	LAMP2	Lysosome-associated membrane glycoprotein 2	-0.584963	-0.736966	-1.22239	6	5	7	4	3	3	-1.12168	0.0174859
FUS_HUMAN	FUS	RNA-binding protein FUS	-0.192645	-0.263034	-0.662965	16	18	19	14	15	12	-1.12142	0.0175002
ADK_HUMAN	ADK	Adenosine kinase	0.530515	0.777608	0.222392	9	7	6	13	12	7	1.12361	0.0176745
RUVB2_HUMAN	RUVBL2	RuvB-like 2	0.152003	0.36257	1.11548	9	7	6	10	9	13	1.12361	0.0176745
DD19A_HUMAN (+2)	DDX19A	ATP-dependent RNA helicase DDX19A	1	1	1.32193	2	2	2	4	4	5	1.12229	0.0176887
A0A0C4DGS1_HUMAN (+1)	DDOST	Dolichyl-diphosphooligosaccharide--protein glycosyltransferase 48 kDa subunit	-0.280108	-0.584963	-0.169925	17	21	18	14	14	16	-1.0986	0.0179818
ERLN2_HUMAN	ERLIN2	Erlin-2	-0.263034	-0.584963	-1.80735	6	6	7	5	4	2	-1.09516	0.0181893
TFG_HUMAN	TFG	Protein TFG	0.206451	0.736966	0.415037	13	9	9	15	15	12	1.11787	0.0182178
RRP1B_HUMAN	RRP1B	Ribosomal RNA processing protein 1 homolog B	0.36257	-0.847997	-1.73697	7	9	10	9	5	3	-1.09107	0.0183113
RENT1_HUMAN	UPF1	Regulator of nonsense transcripts 1	-0.10188	-0.25634	-0.206451	44	43	45	41	36	39	-1.08542	0.0183968
ROA0_HUMAN	HNRNPA0	Heterogeneous nuclear ribonucleoprotein A0	-0.289507	-0.70044	-0.459432	11	13	11	9	8	8	-1.08455	0.0184206
TBCB_HUMAN	TBCB	Tubulin-folding cofactor B	1	0.415037	0.485427	5	6	5	10	8	7	1.10885	0.0184745
RHOA_HUMAN	RHOA	Transforming protein RhoA	-0.536053	-0.415037	0.137504	29	24	20	20	18	22	-1.08305	0.0185014
PNPT1_HUMAN	PNPT1	Polyribonucleotide nucleotidyltransferase 1, mitochondrial	-0.415037	-0.736966	-2.32193	4	5	5	3	3	1	-1.08267	0.0185885
M0QWZ7_HUMAN (+1)	SARS2	Serine--tRNA ligase, mitochondrial	-0.736966	-1	-1.32193	5	4	5	3	2	2	-1.08267	0.0185885
ARL8B_HUMAN	ARL8B	ADP-ribosylation factor-like protein 8B	-1.22239	-1	-0.584963	7	4	3	3	2	2	-1.08267	0.0185885
COQ9_HUMAN (+1)	COQ9	Ubiquinone biosynthesis protein COQ9, mitochondrial	-1.58496	-0.736966	-0.584963	6	5	3	2	3	2	-1.08267	0.0185885
CLPP_HUMAN (+1)	CLPP	ATP-dependent Clp protease proteolytic subunit, mitochondrial	-1	-0.736966	-1.32193	4	5	5	2	3	2	-1.08267	0.0185885
E9PIQ7_HUMAN (+1)	HAX1	HCLS1-associated protein X-1	-0.321928	-1	-2.32193	5	4	5	4	2	1	-1.08267	0.0185885
ATP5H_HUMAN	ATP5H	ATP synthase subunit d, mitochondrial	-0.415037	-0.222392	-1	8	7	12	6	6	6	-1.07442	0.0188499
NSF1C_HUMAN	NSFL1C	NSFL1 cofactor p47	0.321928	0.222392	0.678072	12	12	10	15	14	16	1.08881	0.0190368
GOLP3_HUMAN	GOLPH3	Golgi phosphoprotein 3	-0.584963	-0.263034	-1.41504	6	6	8	4	5	3	-1.07109	0.0191762
NFU1_HUMAN	NFU1	NFU1 iron-sulfur cluster scaffold homolog, mitochondrial	-0.807355	-0.584963	-0.807355	7	6	7	4	4	4	-1.07109	0.0191762
PRS7_HUMAN	PSMC2	26S protease regulatory subunit 7	0.415037	0.263034	0.14439	21	20	19	28	24	21	1.08305	0.0192111
LIS1_HUMAN	PAFAH1B1	Platelet-activating factor acetylhydrolase IB subunit alpha	1.58496	0.415037	1	2	3	2	6	4	4	1.08267	0.0192396
A0A0J9YVP6_HUMAN (+3)	PUF60	Poly(U)-binding-splicing factor PUF60 (Fragment)	-0.152003	-0.160465	-0.691878	20	19	21	18	17	13	-1.07091	0.0192808
NDKA_HUMAN	NME1	Nucleoside diphosphate kinase A	0.847997	0.321928	0.678072	5	8	5	9	10	8	1.07442	0.0194408
SAFB2_HUMAN	SAFB2	Scaffold attachment factor B2	-2	-4.22882	-0.584963	4	3	3	1	0	2	-1.07011	0.0194709
NHRF2_HUMAN	SLC9A3R2	Na(+)/H(+) exchange regulatory cofactor NHE-RF2	-0.584963	-1.58496	-2	3	3	4	2	1	1	-1.07011	0.0194709
DLG1_HUMAN	DLG1	Disks large homolog 1	-2	-0.584963	-1.58496	4	3	3	1	2	1	-1.07011	0.0194709
A0A0G2JLB3_HUMAN (+2)	GBA	Glucosylceramidase	-0.584963	-2	-1.58496	3	4	3	2	1	1	-1.07011	0.0194709
A0A0A0MR66_HUMAN (+1)	RBM10	RNA binding motif protein 10, isoform CRA_d	-1	-4.64386	-1	4	4	2	2	0	1	-1.07011	0.0194709
TM55B_HUMAN	TMEM55B	Type 1 phosphatidylinositol 4,5-bisphosphate 4-phosphatase	-4.64386	-3.64386	-1	4	2	4	0	0	2	-1.07011	0.0194709
1433S_HUMAN	SFN	14-3-3 protein sigma	0.245112	0.273018	0.192645	27	24	28	32	29	32	1.07146	0.0196927
PSMD7_HUMAN	PSMD7	26S proteasome non-ATPase regulatory subunit 7	0.485427	1.22239	0.584963	5	3	4	7	7	6	1.07109	0.0197038
PGM2_HUMAN	PGM2	Phosphoglucomutase-2	-0.263034	1	1.80735	6	4	2	5	8	7	1.07109	0.0197038
PCNA_HUMAN	PCNA	Proliferating cell nuclear antigen	-0.241008	-0.241008	-0.308122	26	26	26	22	22	21	-1.05739	0.0199747
B5MDF5_HUMAN (+3)	RAN	GTP-binding nuclear protein Ran	0.247928	0.436099	0.247928	16	17	16	19	23	19	1.06441	0.0204848
COPA_HUMAN	COPA	Coatomer subunit alpha	0.342888	0.0641303	0.106915	41	44	39	52	46	42	1.06328	0.0205386
PRP4B_HUMAN	PRPF4B	Serine/threonine-protein kinase PRP4 homolog	-1.80735	-0.736966	0	7	5	3	2	3	3	-1.04842	0.020621
A0A0A0MRR7_HUMAN (+1)	SNRPC	U1 small nuclear ribonucleoprotein C	-0.415037	-1	-1.32193	4	6	5	3	3	2	-1.04842	0.020621
A0A0A0MRA5_HUMAN (+2)	HNRNPUL1	Heterogeneous nuclear ribonucleoprotein U-like protein 1	0.0384741	-0.347923	-0.249978	37	42	44	38	33	37	-1.04163	0.0207303
UBE2N_HUMAN	UBE2N	Ubiquitin-conjugating enzyme E2 N	0.36257	0.514573	0.847997	7	7	5	9	10	9	1.05876	0.0207857
SC24C_HUMAN	SEC24C	Protein transport protein Sec24C	0.5025	0.206451	0.387023	12	13	13	17	15	17	1.05442	0.0208966
RL23_HUMAN	RPL23	60S ribosomal protein L23	0.63743	0.137504	0.530515	9	10	9	14	11	13	1.05052	0.0210234
ERF3A_HUMAN (+1)	GSPT1	Eukaryotic peptide chain release factor GTP-binding subunit ERF3A	0.847997	0.807355	0.321928	5	4	4	9	7	5	1.04908	0.0210741
FEN1_HUMAN	FEN1	Flap endonuclease 1	0.321928	0.584963	1.80735	4	2	2	5	3	7	1.04842	0.0212752
S100P_HUMAN	S100P	Protein S100-P	1	0.736966	1	2	3	3	4	5	6	1.04842	0.0212752
GOGB1_HUMAN	GOLGB1	Golgin subfamily B member 1	-0.289507	-0.447459	-0.485427	11	15	14	9	11	10	-1.0301	0.0214812
APT_HUMAN	APRT	Adenine phosphoribosyltransferase	0.736966	0.874469	0	6	6	8	10	11	8	1.04401	0.021497
SYPL1_HUMAN	SYPL1	Synaptophysin-like protein 1	-0.584963	-0.652077	-0.321928	9	11	10	6	7	8	-1.03006	0.0216063
MPRI_HUMAN	IGF2R	Cation-independent mannose-6-phosphate receptor	-0.222392	-0.736966	-0.263034	14	15	12	12	9	10	-1.02047	0.0219279
GGCT_HUMAN	GGCT	Gamma-glutamylcyclotransferase	1.24793	-0.263034	0.137504	8	12	10	19	10	11	1.0301	0.0221038
CREL2_HUMAN	CRELD2	Cysteine-rich with EGF-like domain protein 2	0.584963	0.459432	0.514573	6	8	7	9	11	10	1.03006	0.0223065
PHLA2_HUMAN	PHLDA2	Pleckstrin homology-like domain family A member 2	-0.584963	-1.32193	-1.58496	3	5	3	2	2	1	-1.0185	0.0223937
F6T1Q0_HUMAN (+1)	PDE12	2',5'-phosphodiesterase 12	-0.584963	-2	-1	3	4	4	2	1	2	-1.0185	0.0223937
RL36_HUMAN	RPL36	60S ribosomal protein L36	0.263034	1	0.678072	5	4	5	6	8	8	1.02884	0.0224808
THTM_HUMAN	MPST	3-mercaptopyruvate sulfurtransferase	-1	-1.22239	0	6	7	3	3	3	3	-1.01834	0.0225141
COR1C_HUMAN	CORO1C	Coronin-1C	-0.321928	-0.777608	-0.36257	10	12	9	8	7	7	-1.01685	0.0225695
A0A087WWU8_HUMAN (+1)	TPM3	Tropomyosin alpha-3 chain	0.0524674	-0.628031	-0.115477	27	34	26	28	22	24	-1.01677	0.0225853
RUVB1_HUMAN	RUVBL1	RuvB-like 1	0.321928	0.584963	0.289507	12	10	9	15	15	11	1.02047	0.0227042
ALDR_HUMAN	AKR1B1	Aldose reductase	1	0.584963	2	2	2	1	4	3	4	1.0185	0.0227628
HPBP1_HUMAN	HSPBP1	Hsp70-binding protein 1	1	2	0.584963	2	1	2	4	4	3	1.0185	0.0227628
AXA81_HUMAN	ANXA8L1	Annexin A8-like protein 1	1	0.584963	2	2	2	1	4	3	4	1.0185	0.0227628
A0A0U1RQC9_HUMAN (+2)	TP53	Cellular tumor antigen p53	1	0	1.22239	3	3	3	6	3	7	1.01834	0.0231984
PREB_HUMAN	PREB	Prolactin regulatory element-binding protein	2	1.22239	0	1	3	5	4	7	5	1.01834	0.0231984
S10A8_HUMAN	S100A8	Protein S100-A8	-0.736966	-0.263034	-0.678072	10	6	8	6	5	5	-0.992744	0.0235723
E7ERS3_HUMAN (+1)	ZC3H18	Zinc finger CCCH domain-containing protein 18	-0.415037	-0.584963	-0.807355	8	9	7	6	6	4	-0.992744	0.0235723
PKN2_HUMAN	PKN2	Serine/threonine-protein kinase N2	-0.415037	-0.584963	-0.807355	8	9	7	6	6	4	-0.992744	0.0235723
RLA2_HUMAN	RPLP2	60S acidic ribosomal protein P2	0.311944	0.180572	0.112475	29	30	37	36	34	40	1.00954	0.0238004
CDC37_HUMAN	CDC37	Hsp90 co-chaperone Cdc37	0.432959	0.222392	0.131245	20	18	21	27	21	23	1.00715	0.0238764
PRDX6_HUMAN	PRDX6	Peroxiredoxin-6	0.275634	0.131245	0.36257	19	21	21	23	23	27	0.99711	0.0241679
STAU1_HUMAN	STAU1	Double-stranded RNA-binding protein Staufen homolog 1	-0.321928	-0.152003	-0.807355	10	10	14	8	9	8	-0.981006	0.0242012
RCN1_HUMAN	RCN1	Reticulocalbin-1	-0.125531	-0.222392	-0.120294	48	49	50	44	42	46	-0.978795	0.0242376
TALDO_HUMAN	TALDO1	Transaldolase	0.321928	0.447459	0.347923	12	11	11	15	15	14	0.993652	0.0242535
ARHL2_HUMAN	ADPRHL2	Poly(ADP-ribose) glycohydrolase ARH3	0	1.32193	0.485427	7	4	5	7	10	7	0.992744	0.0243105
MCM3_HUMAN	MCM3	DNA replication licensing factor MCM3	-0.36257	-0.222392	-0.485427	18	14	14	14	12	10	-0.977277	0.0243628
BPNT1_HUMAN	BPNT1	3'(2'),5'-bisphosphate nucleotidase 1	-0.321928	0.584963	5.45121	5	4	0	4	6	7	0.991592	0.0245386
VPS35_HUMAN	VPS35	Vacuolar protein sorting-associated protein 35	0.241008	0.184425	0.337035	22	22	19	26	25	24	0.987464	0.0248428
PSMD4_HUMAN	PSMD4	26S proteasome non-ATPase regulatory subunit 4	0.584963	0.459432	0.289507	8	8	9	12	11	11	0.981006	0.0251026
TPD54_HUMAN	TPD52L2	Tumor protein D54	0.584963	0.222392	0.280108	10	12	14	15	14	17	0.977277	0.025196
DCPS_HUMAN	DCPS	m7GpppX diphosphatase	-0.584963	2.32193	1.32193	3	1	2	2	5	5	0.976244	0.025383
NOC2L_HUMAN	NOC2L	Nucleolar complex protein 2 homolog	2.32193	1	0	1	2	3	5	4	3	0.976244	0.025383
YKT6_HUMAN	YKT6	Synaptobrevin homolog YKT6	0.584963	1.32193	1	2	2	2	3	5	4	0.976244	0.025383
YAP1_HUMAN	YAP1	Transcriptional coactivator YAP1	1.58496	2.32193	0	1	1	4	3	5	4	0.976244	0.025383
STX7_HUMAN	STX7	Syntaxin-7	-2.32193	0	-0.736966	5	2	5	1	2	3	-0.976244	0.0257362
GALT7_HUMAN	GALNT7	N-acetylgalactosaminyltransferase 7	-2.32193	-0.415037	-0.584963	5	4	3	1	3	2	-0.976244	0.0257362
MSH6_HUMAN	MSH6	DNA mismatch repair protein Msh6	-1.58496	-4.22882	-1	3	3	2	1	0	1	-0.968282	0.0264143
PININ_HUMAN	PNN	Pinin	-1.58496	-1	-4.22882	3	2	3	1	1	0.16	-0.968282	0.0264143
MAIP1_HUMAN	C2orf47	m-AAA protease-interacting protein 1, mitochondrial	-1.58496	-1.58496	-1	3	3	2	1	1	1	-0.968282	0.0264143
BAZ2B_HUMAN	BAZ2B	Bromodomain adjacent to zinc finger domain protein 2B	-3.64386	-4.96578	-2.64386	2	5	1	0	0	0.16	-0.968282	0.0264143
D3DTX6_HUMAN (+1)	PPP1R9B	Neurabin-2	-2	0	-4.22882	4	1	3	1	1	0.16	-0.968282	0.0264143
RAP1B_HUMAN	RAP1B	Ras-related protein Rap-1b	-1	-1.58496	-1.58496	2	3	3	1	1	1	-0.968282	0.0264143
A0A1B0GV02_HUMAN (+4)	ZEB2	Zinc finger E-box-binding homeobox 2	-1.58496	-1.58496	-3.64386	3	3	2	1	1	0.16	-0.968282	0.0264143
K7EKK0_HUMAN	TYROBP	TYRO protein tyrosine kinase-binding protein	-4.22882	-2	-2.64386	3	4	1	0	1	0.16	-0.968282	0.0264143
RM50_HUMAN	MRPL50	39S ribosomal protein L50, mitochondrial	0	-1.58496	-4.64386	1	3	4	1	1	0.16	-0.968282	0.0264143
TBL1R_HUMAN	TBL1XR1	F-box-like/WD repeat-containing protein TBL1XR1	0	-1.58496	-4.64386	1	3	4	1	1	0.16	-0.968282	0.0264143
HSBP1_HUMAN	HSBP1	Heat shock factor-binding protein 1	-1.58496	-1	-4.22882	3	2	3	1	1	0.16	-0.968282	0.0264143
ATPG_HUMAN	ATP5C1	ATP synthase subunit gamma, mitochondrial	-2.32193	-3.64386	-2.64386	5	2	1	1	0	0.16	-0.968282	0.0264143
B3KSI3_HUMAN (+4)	BCAT2	Branched-chain-amino-acid aminotransferase	-2	-1	-3.64386	4	2	2	1	1	0.16	-0.968282	0.0264143
CC50A_HUMAN	TMEM30A	Cell cycle control protein 50A	-1.58496	-4.22882	-3.64386	3	3	2	1	0	0.16	-0.968282	0.0264143
CATC_HUMAN	CTSC	Dipeptidyl peptidase 1	-4.22882	-4.64386	-2.64386	3	4	1	0	0	0.16	-0.968282	0.0264143
CLUS_HUMAN	CLU	Clusterin	-4.64386	-4.22882	-2.64386	4	3	1	0	0	0.16	-0.968282	0.0264143
CPSF2_HUMAN	CPSF2	Cleavage and polyadenylation specificity factor subunit 2	-4.64386	-4.22882	0	4	3	0	0	0	0.16	-0.968282	0.0264143
LYPD3_HUMAN	LYPD3	Ly6/PLAUR domain-containing protein 3	-4.22882	-4.22882	-3.64386	3	3	2	0	0	0.16	-0.968282	0.0264143
FA8A1_HUMAN	FAM8A1	Protein FAM8A1	-4.22882	-4.22882	-3.64386	3	3	2	0	0	0.16	-0.968282	0.0264143
PLPP3_HUMAN	PLPP3	Phospholipid phosphatase 3	-4.22882	-3.64386	-4.22882	3	2	3	0	0	0.16	-0.968282	0.0264143
MAVS_HUMAN	MAVS	Mitochondrial antiviral-signaling protein	-4.64386	-3.64386	-3.64386	4	2	2	0	0	0.16	-0.968282	0.0264143
VAS1_HUMAN	ATP6AP1	V-type proton ATPase subunit S1	-4.22882	-3.64386	-4.22882	3	2	3	0	0	0.16	-0.968282	0.0264143
Q5T2L0_HUMAN (+1)	VTCN1	V-set domain-containing T-cell activation inhibitor 1	-3.64386	-4.22882	-4.22882	2	3	3	0	0	0.16	-0.968282	0.0264143
MASU1_HUMAN	MALSU1	Mitochondrial assembly of ribosomal large subunit protein 1	-4.22882	-3.64386	-4.22882	3	2	3	0	0	0.16	-0.968282	0.0264143
ADT3_HUMAN	SLC25A6	ADP/ATP translocase 3	-4.96578	0	-3.64386	5	0	2	0	0	0.16	-0.968282	0.0264143
DNJC5_HUMAN	DNAJC5	DnaJ homolog subfamily C member 5	-3.64386	-4.22882	-4.22882	2	3	3	0	0	0.16	-0.968282	0.0264143
GTR1_HUMAN	SLC2A1	Solute carrier family 2, facilitated glucose transporter member 1	-0.736966	-0.485427	-1	5	7	6	3	5	3	-0.967556	0.0266012
BORG4_HUMAN	CDC42EP4	Cdc42 effector protein 4	-0.807355	-0.736966	-0.584963	7	5	6	4	3	4	-0.967556	0.0266012
J3QLE5_HUMAN (+2)	SNRPN	Small nuclear ribonucleoprotein-associated protein N (Fragment)	-0.584963	-0.584963	-1	6	6	6	4	4	3	-0.967556	0.0266012
E5RIH1_HUMAN	TMPRSS4	Transmembrane protease serine 4 (Fragment)	-1.41504	0.415037	-0.807355	8	3	7	3	4	4	-0.967556	0.0266012
HNRPD_HUMAN	HNRNPD	Heterogeneous nuclear ribonucleoprotein D0	-0.523562	0	-0.321928	23	19	20	16	19	16	-0.966858	0.0266313
ARF1_HUMAN	ARF1	ADP-ribosylation factor 1	-0.133267	-0.229482	-0.237039	34	34	33	31	29	28	-0.964366	0.0266788
PSB5_HUMAN	PSMB5	Proteasome subunit beta type-5	0.736966	0.169925	0.289507	9	8	9	15	9	11	0.970148	0.0269133
DEOC_HUMAN (+2)	DERA	Deoxyribose-phosphate aldolase	1.58496	1.58496	3.64386	1	1	0	3	3	2	0.968282	0.0270226
GMPPB_HUMAN	GMPPB	Mannose-1-phosphate guanyltransferase beta	4.22882	3.64386	1.58496	0	0	1	3	2	3	0.968282	0.0270226
HOOK1_HUMAN	HOOK1	Protein Hook homolog 1	2	1	1	1	1	1	4	2	2	0.968282	0.0270226
UGDH_HUMAN	UGDH	UDP-glucose 6-dehydrogenase	1.58496	1.58496	1	1	1	1	3	3	2	0.968282	0.0270226
E9PM92_HUMAN (+1)	C11orf58	Chromosome 11 open reading frame 58	1	2	1	1	1	1	2	4	2	0.968282	0.0270226
ARMT1_HUMAN	ARMT1	Protein-glutamate O-methyltransferase	2	1	1	1	1	1	4	2	2	0.968282	0.0270226
GMPPA_HUMAN	GMPPA	Mannose-1-phosphate guanyltransferase alpha	1.58496	4.22882	3.64386	1	0	0	3	3	2	0.968282	0.0270226
B7Z524_HUMAN (+3)	HBS1L	HBS1-like protein	1	3.64386	2	1	0	1	2	2	4	0.968282	0.0270226
NPL4_HUMAN	NPLOC4	Nuclear protein localization protein 4 homolog	1	4.22882	4.22882	1	0	0	2	3	3	0.968282	0.0270226
C9JA08_HUMAN (+1)	NMD3	60S ribosomal export protein NMD3	4.22882	4.64386	0	0	0	1	3	4	1	0.968282	0.0270226
CUL3_HUMAN	CUL3	Cullin-3	3.64386	4.22882	4.22882	0	0	0	2	3	3	0.968282	0.0270226
STX2_HUMAN	STX2	Syntaxin-2	4.22882	2.64386	4.64386	0	0	0	3	1	4	0.968282	0.0270226
PSB4_HUMAN	PSMB4	Proteasome subunit beta type-4	1.22239	0.321928	0.584963	3	4	4	7	5	6	0.967556	0.0276816
BACH_HUMAN	ACOT7	Cytosolic acyl coenzyme A thioester hydrolase	0.321928	0.584963	1.22239	4	4	3	5	6	7	0.967556	0.0276816
EMD_HUMAN	EMD	Emerin	1.58496	1	0	2	3	6	6	6	6	0.967556	0.0276816
CBR1_HUMAN	CBR1	Carbonyl reductase [NADPH] 1	0.280108	0.0995357	0.678072	14	14	10	17	15	16	0.961948	0.0279556
CEBPZ_HUMAN	CEBPZ	CCAAT/enhancer-binding protein zeta	-0.874469	-0.36257	-0.222392	11	9	7	6	7	6	-0.947108	0.0279556
E9PI87_HUMAN	HTATIP2	Oxidoreductase HTATIP2	-0.807355	-0.321928	-0.807355	7	5	7	4	4	4	-0.945775	0.0280855
GPKOW_HUMAN	GPKOW	G patch domain and KOW motifs-containing protein	-0.678072	-0.584963	-0.736966	8	6	5	5	4	3	-0.945775	0.0280855
MYH11_HUMAN	MYH11	Myosin-11	-4.64386	-0.321928	-1	4	5	4	0	4	2	-0.940605	0.0285814
YLPM1_HUMAN	YLPM1	YLP motif-containing protein 1	0.415037	-2.58496	-1	3	6	4	4	1	2	-0.940605	0.0285814
MPPA_HUMAN	PMPCA	Mitochondrial-processing peptidase subunit alpha	-2	-0.415037	-0.736966	4	4	5	1	3	3	-0.940605	0.0285814
ACO13_HUMAN	ACOT13	Acyl-coenzyme A thioesterase 13	-1	-0.736966	-1	4	5	4	2	3	2	-0.940605	0.0285814
EDC4_HUMAN	EDC4	Enhancer of mRNA-decapping protein 4	-1	-0.321928	-2	4	5	4	2	4	1	-0.940605	0.0285814
MCM7_HUMAN	MCM7	DNA replication licensing factor MCM7	-0.893085	0	-0.347923	13	11	14	7	11	11	-0.940288	0.0286115
PLIN3_HUMAN	PLIN3	Perilipin-3	0.925999	0.0824622	0	10	17	12	19	18	12	0.95464	0.0287145
RAB2A_HUMAN	RAB2A	Ras-related protein Rab-2A	-0.540568	-0.530515	0	16	13	10	11	9	10	-0.931131	0.0290741
GNL1_HUMAN	GNL1	Guanine nucleotide-binding protein-like 1	0	0.736966	1.41504	6	3	3	6	5	8	0.945775	0.0292626
E9PGZ4_HUMAN (+1)	SACM1L	Phosphatidylinositide phosphatase SAC1	0.263034	-1	-1.22239	5	8	7	6	4	3	-0.925895	0.0292642
IMB1_HUMAN	KPNB1	Importin subunit beta-1	-0.103836	-0.311944	0.0641303	72	72	66	67	58	69	-0.924268	0.0293101
ACTZ_HUMAN (+1)	ACTR1A	Alpha-centractin	0.736966	0.584963	1.32193	3	2	2	5	3	5	0.940605	0.0295747
IPO4_HUMAN	IPO4	Importin-4	1	0.584963	4.22882	2	4	0	4	6	3	0.940605	0.0295747
A9Z1X7_HUMAN (+1)	SRRM1	Serine/arginine repetitive matrix protein 1	0.70044	0.485427	0	8	10	11	13	14	11	0.940288	0.0299596
GRN_HUMAN (+1)	GRN	Granulins	0	-1.22239	-1	3	7	4	3	3	2	-0.909899	0.0302352
ATPK_HUMAN (+3)	ATP5J2	ATP synthase subunit f, mitochondrial	-0.415037	-1.32193	-0.736966	4	5	5	3	2	3	-0.909899	0.0302352
ARF5_HUMAN	ARF5	ADP-ribosylation factor 5	-1	-0.415037	-1	6	4	4	3	3	2	-0.909899	0.0302352
B1AK87_HUMAN (+1)	CAPZB	Capping protein (Actin filament) muscle Z-line, beta, isoform CRA_a	0.247928	0.469485	0.192645	16	13	14	19	18	16	0.927504	0.0305711
NUDC_HUMAN	NUDC	Nuclear migration protein nudC	0.459432	0.736966	0.192645	8	6	7	11	10	8	0.921013	0.030842
SON_HUMAN	SON	Protein SON	-1	-1	-4.22882	4	2	3	2	1	0.16	-0.909553	0.0308467
SPRE_HUMAN	SPR	Sepiapterin reductase	-1	-3.64386	-1.58496	4	2	3	2	0	1	-0.909553	0.0308467
UBC9_HUMAN	UBE2I	SUMO-conjugating enzyme UBC9	-4.96578	1	-4.22882	5	1	3	0	2	0.16	-0.909553	0.0308467
G3V3A4_HUMAN (+2)	SNW1	SNW domain-containing protein 1	-1.58496	-1.58496	-0.584963	3	3	3	1	1	2	-0.909553	0.0308467
MRT4_HUMAN	MRTO4	mRNA turnover protein 4 homolog	-1	-4.22882	-1	4	3	2	2	0	1	-0.909553	0.0308467
LTOR2_HUMAN	LAMTOR2	Ragulator complex protein LAMTOR2	-1.58496	-4.22882	-0.584963	3	3	3	1	0	2	-0.909553	0.0308467
RAP2B_HUMAN	RAP2B	Ras-related protein Rap-2b	0	-4.96578	-1	2	5	2	2	0	1	-0.909553	0.0308467
SPTC1_HUMAN	SPTLC1	Serine palmitoyltransferase 1	-0.584963	-4.22882	-1.58496	3	3	3	2	0	1	-0.909553	0.0308467
B1AKR3_HUMAN	TMEM52	Transmembrane protein 52 (Fragment)	2.64386	-1.58496	-3.64386	0	6	2	1	2	0.16	-0.909553	0.0308467
CALM_HUMAN (+3)	CALM1	Calmodulin	-0.0544478	0.280108	0.332575	27	28	27	26	34	34	0.911279	0.0313251
ACOC_HUMAN	ACO1	Cytoplasmic aconitate hydratase	0.736966	0.736966	1	3	3	2	5	5	4	0.909899	0.0313394
A0A0C4DGS5_HUMAN (+1)	GOLGA2	Golgi autoantigen, golgin subfamily a, 2, isoform CRA_a	0.321928	-0.263034	-1.45943	4	6	11	5	5	4	-0.907636	0.0314154
DECR_HUMAN	DECR1	2,4-dienoyl-CoA reductase, mitochondrial	-0.485427	-0.485427	-0.807355	7	7	7	5	5	4	-0.907636	0.0314154
SF01_HUMAN	SF1	Splicing factor 1	-0.678072	-0.222392	-0.125531	16	14	12	10	12	11	-0.905687	0.0316055
HEAT3_HUMAN	HEATR3	HEAT repeat-containing protein 3	1	1	1.58496	1	2	1	2	4	3	0.909553	0.0316974
KPRA_HUMAN	PRPSAP1	Phosphoribosyl pyrophosphate synthase-associated protein 1	0	0	1.80735	1	1	2	1	1	7	0.909553	0.0316974
DFFA_HUMAN	DFFA	DNA fragmentation factor subunit alpha	1	0.584963	4.64386	1	2	0	2	3	4	0.909553	0.0316974
RUFY1_HUMAN	RUFY1	RUN and FYVE domain-containing protein 1	3.64386	4.96578	0	0	0	2	2	5	2	0.909553	0.0316974
CP1B1_HUMAN	CYP1B1	Cytochrome P450 1B1	1	2	2.64386	2	1	0	4	4	1	0.909553	0.0316974
PP1RB_HUMAN (+1)	PPP1R11	Protein phosphatase 1 regulatory subunit 11	1	1	4.22882	2	1	0	4	2	3	0.909553	0.0316974
GORS2_HUMAN	GORASP2	Golgi reassembly-stacking protein 2	-0.736966	-1	0.321928	10	8	4	6	4	5	-0.890776	0.0324911
USP9X_HUMAN	USP9X	Probable ubiquitin carboxyl-terminal hydrolase FAF-X	0.192645	1.80735	0.263034	7	2	5	8	7	6	0.907636	0.0324927
DCTN2_HUMAN	DCTN2	Dynactin subunit 2	0.263034	0.222392	1.41504	5	6	3	6	7	8	0.907636	0.0324927
KCRU_HUMAN	CKMT1A	Creatine kinase U-type, mitochondrial	-0.628031	-0.115477	-0.222392	17	13	14	11	12	12	-0.890206	0.0325354
THIC_HUMAN	ACAT2	Acetyl-CoA acetyltransferase, cytosolic	0.917538	0.241008	-0.115477	9	11	13	17	13	12	0.905687	0.032716
NHRF1_HUMAN	SLC9A3R1	Na(+)/H(+) exchange regulatory cofactor NHE-RF1	-0.152003	-0.304855	-0.341037	20	21	19	18	17	15	-0.886653	0.0328222
TCP4_HUMAN	SUB1	Activated RNA polymerase II transcriptional coactivator p15	0.415037	0.807355	0.485427	6	4	5	8	7	7	0.890776	0.0336063
A8MUS3_HUMAN (+4)	RPL23A	60S ribosomal protein L23a	0.263034	0.485427	0.847997	5	5	5	6	7	9	0.890776	0.0336063
EIF3M_HUMAN	EIF3M	Eukaryotic translation initiation factor 3 subunit M	-0.0995357	0.678072	0.485427	15	10	10	14	16	14	0.890206	0.0338059
ACACA_HUMAN	ACACA	Acetyl-CoA carboxylase 1	-0.736966	0	-1.58496	5	4	6	3	4	2	-0.883007	0.0339152
SF3B6_HUMAN	SF3B6	Splicing factor 3B subunit 6	-0.736966	-0.321928	-1.32193	5	5	5	3	4	2	-0.883007	0.0339152
COPG1_HUMAN	COPG1	Coatomer subunit gamma-1	-0.0430687	0.229482	0.374396	34	29	27	33	34	35	0.885506	0.034145
CUL4B_HUMAN (+1)	CUL4B	Cullin-4B	1.80735	0.321928	0	2	4	3	7	5	3	0.883007	0.0342448
AIMP2_HUMAN	AIMP2	Aminoacyl tRNA synthase complex-interacting multifunctional protein 2	0.321928	0	0.628031	12	13	11	15	13	17	0.882856	0.0353093
TM214_HUMAN	TMEM214	Transmembrane protein 214	-0.415037	-1.58496	-1.58496	4	3	3	3	1	1	-0.863793	0.0353426
SYDM_HUMAN	DARS2	Aspartate--tRNA ligase, mitochondrial	-0.584963	-0.584963	-2	3	3	4	2	2	1	-0.863793	0.0353426
E7EQY1_HUMAN (+1)	FAM136A	Protein FAM136A	-1	-1.58496	-0.584963	4	3	3	2	1	2	-0.863793	0.0353426
GNAI2_HUMAN	GNAI2	Guanine nucleotide-binding protein G(i) subunit alpha-2	0	-1	-2	2	4	4	2	2	1	-0.863793	0.0353426
SDC1_HUMAN	SDC1	Syndecan-1	-1	-1	-1	2	4	4	1	2	2	-0.863793	0.0353426
E9PQY3_HUMAN (+1)	ACP2	Lysosomal acid phosphatase	-0.584963	-2	-0.584963	3	4	3	2	1	2	-0.863793	0.0353426
CNDP2_HUMAN	CNDP2	Cytosolic non-specific dipeptidase	1.37851	0	0	5	10	10	13	10	10	0.876501	0.0356451
PFKAL_HUMAN	PFKL	ATP-dependent 6-phosphofructokinase, liver type	0	-0.847997	-0.807355	8	9	7	8	5	4	-0.860565	0.0356768
TTC1_HUMAN	TTC1	Tetratricopeptide repeat protein 1	-0.847997	-0.192645	-0.485427	9	8	7	5	7	5	-0.860565	0.0356768
ADHX_HUMAN	ADH5	Alcohol dehydrogenase class-3	0.584963	0	1	4	7	5	6	7	10	0.875136	0.0358416
KTN1_HUMAN	KTN1	Kinectin	0.765535	0.206451	0	10	13	15	17	15	15	0.868865	0.0360238
HEXB_HUMAN (+1)	HEXB	Beta-hexosaminidase subunit beta	-0.321928	-0.321928	-1.58496	5	5	6	4	4	2	-0.859151	0.0360966
AP1M2_HUMAN	AP1M2	AP-1 complex subunit mu-2	0	-1.22239	-0.736966	4	7	5	4	3	3	-0.859151	0.0360966
F10A1_HUMAN	ST13	Hsc70-interacting protein	0.874469	0.137504	0.263034	6	10	10	11	11	12	0.866665	0.0361077
GRHPR_HUMAN (+1)	GRHPR	Glyoxylate reductase/hydroxypyruvate reductase	0	0.584963	1.58496	1	2	2	1	3	6	0.863793	0.0363422
CSN3_HUMAN (+1)	COPS3	COP9 signalosome complex subunit 3	0.584963	2	0.584963	2	1	2	3	4	3	0.863793	0.0363422
PGFRB_HUMAN	PDGFRB	Platelet-derived growth factor receptor beta	-0.584963	1.58496	2.32193	3	1	1	2	3	5	0.863793	0.0363422
ARK72_HUMAN (+1)	AKR7A2	Aflatoxin B1 aldehyde reductase member 2	2	0.584963	0.584963	1	2	2	4	3	3	0.863793	0.0363422
CNBP_HUMAN	CNBP	Cellular nucleic acid-binding protein	-0.807355	-0.807355	0.584963	14	14	8	8	8	12	-0.848265	0.036697
TXLNA_HUMAN	TXLNA	Alpha-taxilin	1.22239	1	0	3	2	5	7	4	5	0.859151	0.0370804
VAMP4_HUMAN	VAMP4	Vesicle-associated membrane protein 4	0.584963	1.32193	0.321928	4	2	4	6	5	5	0.859151	0.0370804
AK1A1_HUMAN	AKR1A1	Alcohol dehydrogenase [NADP(+)]	0.321928	1.32193	0.584963	4	2	4	5	5	6	0.859151	0.0370804
ERO1A_HUMAN	ERO1A	ERO1-like protein alpha	-0.415037	-0.63743	0	12	14	11	9	9	11	-0.839639	0.0372737
A0A087WUN7_HUMAN (+4)	SLIRP	SRA stem-loop-interacting RNA-binding protein, mitochondrial	-0.584963	-0.807355	-0.415037	6	7	4	4	4	3	-0.837762	0.0376919
ERGI1_HUMAN	ERGIC1	Endoplasmic reticulum-Golgi intermediate compartment protein 1	-1	-0.321928	0	10	5	2	5	4	2	-0.837762	0.0376919
TXD12_HUMAN	TXNDC12	Thioredoxin domain-containing protein 12	-0.584963	-1.22239	0	6	7	4	4	3	4	-0.837762	0.0376919
BCLF1_HUMAN	BCLAF1	Bcl-2-associated transcription factor 1	0.0931094	-0.621488	-0.280108	15	20	17	16	13	14	-0.837458	0.0377188
PP1A_HUMAN	PPP1CA	Serine/threonine-protein phosphatase PP1-alpha catalytic subunit	0.0384741	-0.109624	-0.392317	37	41	42	38	38	32	-0.836757	0.0377584
TPD53_HUMAN	TPD52L1	Tumor protein D53	0.137504	0.263034	0.70044	10	10	8	11	12	13	0.848265	0.0379121
A0A024RA52_HUMAN (+1)	PSMA2	Proteasome subunit alpha type	0.137504	0.415037	0.530515	10	9	9	11	12	13	0.848265	0.0379121
DHCR7_HUMAN	DHCR7	7-dehydrocholesterol reductase	-0.652077	-0.678072	0	11	8	7	7	5	7	-0.83416	0.0379422
INO1_HUMAN	ISYNA1	Inositol-3-phosphate synthase 1	0.514573	0.485427	0.415037	7	5	6	10	7	8	0.846941	0.0380515
PP14B_HUMAN	PPP1R14B	Protein phosphatase 1 regulatory subunit 14B	0	0.584963	0.847997	7	6	5	7	9	9	0.846941	0.0380515
RPR1B_HUMAN	RPRD1B	Regulation of nuclear pre-mRNA domain-containing protein 1B	-1	-0.736966	-3.64386	4	5	2	2	3	0.16	-0.826513	0.0390036
PURA_HUMAN	PURA	Transcriptional activator protein Pur-alpha	-1.32193	1	-1.32193	5	1	5	2	2	2	-0.826513	0.0390036
ARP2_HUMAN	ACTR2	Actin-related protein 2	-0.222392	1	0.514573	7	5	7	6	10	10	0.83416	0.0391398
G3V295_HUMAN (+2)	PSMA6	Proteasome subunit alpha type	0.530515	0	0.485427	9	11	10	13	11	14	0.831359	0.0393853
A0A0A0MRM8_HUMAN	MYO6	Unconventional myosin-VI	1	1.58496	0.415037	2	1	3	4	3	4	0.826513	0.0397275
D6REB4_HUMAN (+1)	PAIP1	Polyadenylate-binding protein-interacting protein 1	1	1	0.584963	2	2	2	4	4	3	0.826513	0.0397275
5HT2B_HUMAN	HTR2B	5-hydroxytryptamine receptor 2B	0.584963	1.32193	0.584963	2	2	2	3	5	3	0.826513	0.0397275
ERP29_HUMAN	ERP29	Endoplasmic reticulum resident protein 29	-0.120294	-0.125531	-0.378512	25	24	26	23	22	20	-0.818779	0.0397576
IF6_HUMAN	EIF6	Eukaryotic translation initiation factor 6	0.341037	0.0824622	0.387023	15	17	13	19	18	17	0.826114	0.0404325
PARK7_HUMAN	PARK7	Protein DJ-1	-0.0780025	0.29956	0.621488	19	13	13	18	16	20	0.826114	0.0404325
PYM1_HUMAN	PYM1	Partner of Y14 and mago	0.584963	1	0.263034	4	3	5	6	6	6	0.818418	0.0411897
CALL5_HUMAN	CALML5	Calmodulin-like protein 5	0.347923	0	0.584963	11	11	10	14	11	15	0.815746	0.042259
CCHL_HUMAN	HCCS	Cytochrome c-type heme lyase	0.222392	-1	-1.22239	6	6	7	7	3	3	-0.800793	0.0423715
S10AD_HUMAN	S100A13	Protein S100-A13	-0.415037	-2	-0.415037	4	4	4	3	1	3	-0.795211	0.0433616
FKBP3_HUMAN	FKBP3	Peptidyl-prolyl cis-trans isomerase FKBP3	-0.415037	-1.58496	0	4	6	2	3	2	2	-0.795211	0.0433616
I3L0N3_HUMAN (+1)	NSF	Vesicle-fusing ATPase	-1	0	-4.64386	4	4	4	2	4	0	-0.795211	0.0433616
A0A087WWP4_HUMAN (+1)	RBM15	Putative RNA-binding protein 15	-0.584963	-0.736966	-1	3	5	4	2	3	2	-0.795211	0.0433616
F8VVM2_HUMAN	SLC25A3	Phosphate carrier protein, mitochondrial	-1.32193	-0.415037	-0.584963	5	4	3	2	3	2	-0.795211	0.0433616
ATX10_HUMAN	ATXN10	Ataxin-10	-1.58496	0.415037	-1.58496	3	3	6	1	4	2	-0.795211	0.0433616
PSDE_HUMAN	PSMD14	26S proteasome non-ATPase regulatory subunit 14	0.584963	0.807355	0.263034	4	4	5	6	7	6	0.800793	0.0434994
GDIR2_HUMAN	ARHGDIB	Rho GDP-dissociation inhibitor 2	0.169925	0.584963	0.459432	8	6	8	9	9	11	0.800048	0.0438527
VATA_HUMAN	ATP6V1A	V-type proton ATPase catalytic subunit A	0	0.321928	0.874469	8	8	6	8	10	11	0.800048	0.0438527
B1AKJ5_HUMAN (+2)	NRDC	Nardilysin	1.32193	0.415037	0.584963	2	3	2	5	4	3	0.795211	0.0441457
PP2BA_HUMAN	PPP3CA	Serine/threonine-protein phosphatase 2B catalytic subunit alpha isoform	0	1	2	4	2	1	4	4	4	0.795211	0.0441457
EI2BE_HUMAN	EIF2B5	Translation initiation factor eIF-2B subunit epsilon	3.64386	1.58496	3.64386	0	1	0	2	3	2	0.794414	0.0446606
THUM1_HUMAN	THUMPD1	THUMP domain-containing protein 1	1	1.58496	1	1	1	1	2	3	2	0.794414	0.0446606
SPTN2_HUMAN	SPTBN2	Spectrin beta chain, non-erythrocytic 2	2.64386	1	2	0	1	1	1	2	4	0.794414	0.0446606
H0YDU8_HUMAN (+1)	PPP5C	Serine/threonine-protein phosphatase (Fragment)	1.58496	1	1	1	1	1	3	2	2	0.794414	0.0446606
PPCS_HUMAN	PPCS	Phosphopantothenate--cysteine ligase	1	1	1.58496	1	1	1	2	2	3	0.794414	0.0446606
E7EVH7_HUMAN	4SV	Uncharacterized protein	1.58496	1	1	1	1	1	3	2	2	0.794414	0.0446606
PUR4_HUMAN	PFAS	Phosphoribosylformylglycinamidine synthase	2.64386	1	2	0	1	1	1	2	4	0.794414	0.0446606
EFHD2_HUMAN	EFHD2	EF-hand domain-containing protein D2	3.64386	1	1.58496	0	1	1	2	2	3	0.794414	0.0446606
F1T0I1_HUMAN (+1)	SEC16A	Protein transport protein Sec16A	2.64386	4.96578	2.64386	0	0	0	1	5	1	0.794414	0.0446606
PUR1_HUMAN	PPAT	Amidophosphoribosyltransferase	4.22882	3.64386	1	0	0	1	3	2	2	0.794414	0.0446606
UBE2H_HUMAN	UBE2H	Ubiquitin-conjugating enzyme E2 H	4.22882	3.64386	1	0	0	1	3	2	2	0.794414	0.0446606
SLK_HUMAN	SLK	STE20-like serine/threonine-protein kinase	3.64386	3.64386	4.22882	0	0	0	2	2	3	0.794414	0.0446606
CLAP2_HUMAN	CLASP2	CLIP-associating protein 2	-1.58496	-1	-1	3	2	2	1	1	1	-0.794414	0.0475406
IWS1_HUMAN	IWS1	Protein IWS1 homolog	0	-3.64386	-2	1	2	4	1	0	1	-0.794414	0.0475406
ELL2_HUMAN	ELL2	RNA polymerase II elongation factor ELL2	-4.22882	-1	-3.64386	3	2	2	0	1	0	-0.794414	0.0475406
A0A0G2JNZ2_HUMAN (+1)	SCRIB	Protein scribble homolog	0	-1.58496	-1.58496	1	3	3	1	1	1	-0.794414	0.0475406
IMA5_HUMAN	KPNA1	Importin subunit alpha-5	-1	-1	-1.58496	2	2	3	1	1	1	-0.794414	0.0475406
GPN3_HUMAN (+1)	GPN3	GPN-loop GTPase 3	0	-2	-1	1	4	2	1	1	1	-0.794414	0.0475406
J3QR07_HUMAN (+1)	YTHDC1	YTH domain-containing protein 1	-1	-1	-1.58496	2	2	3	1	1	1	-0.794414	0.0475406
DIM1_HUMAN	DIMT1	Probable dimethyladenosine transferase	-1.58496	-1	-3.64386	3	2	2	1	1	0	-0.794414	0.0475406
ACAD8_HUMAN	ACAD8	Isobutyryl-CoA dehydrogenase, mitochondrial	-4.64386	-2.64386	-1	4	1	2	0	0	1	-0.794414	0.0475406
NPTN_HUMAN	NPTN	Neuroplastin	-1	-4.22882	-3.64386	2	3	2	1	0	0	-0.794414	0.0475406
VAMP8_HUMAN	VAMP8	Vesicle-associated membrane protein 8	-2.64386	-4.22882	-4.22882	1	3	3	0	0	0	-0.794414	0.0475406
MA2A1_HUMAN	MAN2A1	Alpha-mannosidase 2	-1	-3.64386	-1.58496	2	2	3	1	0	1	-0.794414	0.0475406
DHX36_HUMAN	DHX36	ATP-dependent RNA helicase DHX36	-1	-1.58496	-3.64386	2	3	2	1	1	0	-0.794414	0.0475406
SPF45_HUMAN	RBM17	Splicing factor 45	-1	-3.64386	-4.22882	2	2	3	1	0	0	-0.794414	0.0475406
RAB31_HUMAN	RAB31	Ras-related protein Rab-31	-2	-3.64386	-2.64386	4	2	1	1	0	0	-0.794414	0.0475406
SDHB_HUMAN	SDHB	Succinate dehydrogenase [ubiquinone] iron-sulfur subunit, mitochondrial	-3.64386	-3.64386	-1.58496	2	2	3	0	0	1	-0.794414	0.0475406
ITB5_HUMAN	ITGB5	Integrin beta-5	-2.64386	-4.22882	-4.22882	1	3	3	0	0	0	-0.794414	0.0475406
A0A140T9T7_HUMAN (+1)	TAP1	Antigen peptide transporter 1	-1	-1	-4.22882	2	2	3	1	1	0	-0.794414	0.0475406
M0QXZ5_HUMAN (+1)	ZNF428	Zinc finger protein 428 (Fragment)	-1	-4.22882	-1	2	3	2	1	0	1	-0.794414	0.0475406
KDM5A_HUMAN	KDM5A	Lysine-specific demethylase 5A	-3.64386	-4.64386	0	2	4	1	0	0	1	-0.794414	0.0475406
A0A0C4DG98_HUMAN (+1)	THOC2	THO complex subunit 2	-4.22882	-1	-3.64386	3	2	2	0	1	0	-0.794414	0.0475406
ACOX3_HUMAN	ACOX3	Peroxisomal acyl-coenzyme A oxidase 3	-1	-3.64386	-4.22882	2	2	3	1	0	0	-0.794414	0.0475406
P4HA1_HUMAN	P4HA1	Prolyl 4-hydroxylase subunit alpha-1	-3.64386	-3.64386	-4.22882	2	2	3	0	0	0	-0.794414	0.0475406
A0A075B780_HUMAN (+1)	TNPO2	Transportin-2	-1	-1.58496	-3.64386	2	3	2	1	1	0	-0.794414	0.0475406
A0A087X2B5_HUMAN (+2)	BSG	Basigin (Fragment)	-1	-4.22882	-1	2	3	2	1	0	1	-0.794414	0.0475406
E7ETU5_HUMAN (+2)	RBMS1	RNA-binding motif, single-stranded-interacting protein 1	-1	-1	-4.22882	2	2	3	1	1	0	-0.794414	0.0475406
AMFR_HUMAN	AMFR	E3 ubiquitin-protein ligase AMFR	-1	-1.58496	-3.64386	2	3	2	1	1	0	-0.794414	0.0475406
RT4I1_HUMAN	RTN4IP1	Reticulon-4-interacting protein 1, mitochondrial	-4.22882	-3.64386	-1	3	2	2	0	0	1	-0.794414	0.0475406
SFXN1_HUMAN	SFXN1	Sideroflexin-1	-1	-3.64386	-4.22882	2	2	3	1	0	0	-0.794414	0.0475406
CTBP1_HUMAN	CTBP1	C-terminal-binding protein 1	-3.64386	-1.58496	-3.64386	2	3	2	0	1	0	-0.794414	0.0475406
THOC3_HUMAN	THOC3	THO complex subunit 3	-1.58496	-3.64386	-3.64386	3	2	2	1	0	0	-0.794414	0.0475406
RIR2_HUMAN	RRM2	Ribonucleoside-diphosphate reductase subunit M2	-3.64386	-3.64386	-4.22882	2	2	3	0	0	0	-0.794414	0.0475406
PML_HUMAN	PML	Protein PML	-3.64386	-3.64386	-4.22882	2	2	3	0	0	0	-0.794414	0.0475406
XPP3_HUMAN	XPNPEP3	Probable Xaa-Pro aminopeptidase 3	-3.64386	-4.22882	-3.64386	2	3	2	0	0	0	-0.794414	0.0475406
ATLA2_HUMAN	ATL2	Atlastin-2	-4.22882	-4.22882	-2.64386	3	3	1	0	0	0	-0.794414	0.0475406
TOM70_HUMAN	TOMM70	Mitochondrial import receptor subunit TOM70	0.36257	-0.736966	-0.70044	7	10	13	9	6	8	-0.78987	0.0479081
H7BXI1_HUMAN	ESYT2	Extended synaptotagmin-2 (Fragment)	0.222392	-0.263034	-1	6	12	12	7	10	6	-0.78987	0.0479081
A0A0C4DFM1_HUMAN (+1)	TM9SF4	Transmembrane 9 superfamily member	-0.263034	-0.807355	-0.485427	6	7	7	5	4	5	-0.784632	0.0483976
KAPCA_HUMAN	PRKACA	cAMP-dependent protein kinase catalytic subunit alpha	-0.289507	-0.321928	-0.459432	11	10	11	9	8	8	-0.770996	0.0493418
RAB10_HUMAN	RAB10	Ras-related protein Rab-10	-0.289507	-0.652077	-0.152003	11	11	10	9	7	9	-0.770996	0.0493418
TPD52_HUMAN	TPD52	Tumor protein D52	0.415037	0.152003	0.584963	6	9	8	8	10	12	0.78987	0.050183
VATB2_HUMAN	ATP6V1B2	V-type proton ATPase subunit B, brain isoform	0.777608	0	0.321928	7	8	8	12	8	10	0.78987	0.050183
B5MD17_HUMAN (+2)	CBX1	Chromobox protein homolog 1 (Fragment)	-0.222392	-0.485427	-0.807355	7	7	7	6	5	4	-0.769731	0.0502891
DDRGK_HUMAN	DDRGK1	DDRGK domain-containing protein 1	0.847997	1	-0.263034	5	3	6	9	6	5	0.784632	0.0506123
SR140_HUMAN	U2SURP	U2 snRNP-associated SURP motif-containing protein	-1	-0.736966	0	6	5	2	3	3	2	-0.768344	0.0510178
FA49B_HUMAN	FAM49B	Protein FAM49B	-2	0	-0.736966	4	4	5	1	4	3	-0.768344	0.0510178
E9PCB6_HUMAN (+1)	NLN	Neurolysin, mitochondrial	-1	-1	-0.321928	4	4	5	2	2	4	-0.768344	0.0510178
SGTA_HUMAN	SGTA	Small glutamine-rich tetratricopeptide repeat-containing protein alpha	0.584963	0.263034	0.584963	4	5	6	6	6	9	0.769731	0.0518875
C9J1V9_HUMAN (+3)	EEF1E1-BLOC1S5	EEF1E1-BLOC1S5 readthrough (NMD candidate)	0.222392	0.678072	0.584963	6	5	4	7	8	6	0.769731	0.0518875
EIF1B_HUMAN (+2)	EIF1B	Eukaryotic translation initiation factor 1b	0.485427	1	0	5	4	6	7	8	6	0.769731	0.0518875
AP2B1_HUMAN	AP2B1	AP-2 complex subunit beta	-0.678072	-0.415037	-0.263034	8	8	6	5	6	5	-0.755927	0.0521568
PRP6_HUMAN	PRPF6	Pre-mRNA-processing factor 6	-0.485427	-0.485427	-0.415037	7	7	8	5	5	6	-0.755927	0.0521568
B1AHD1_HUMAN (+1)	SNU13	NHP2-like protein 1	-0.678072	-0.807355	0	8	7	7	5	4	7	-0.755927	0.0521568
NCBP1_HUMAN	NCBP1	Nuclear cap-binding protein subunit 1	-0.289507	-0.415037	-0.289507	11	12	11	9	9	9	-0.753833	0.052339
MIA3_HUMAN	MIA3	Melanoma inhibitory activity protein 3	0.0671142	-0.137504	-0.50696	21	22	27	22	20	19	-0.753145	0.0523644
PR40A_HUMAN	PRPF40A	Pre-mRNA-processing factor 40 homolog A	-0.736966	-0.321928	-1	5	5	4	3	4	2	-0.744892	0.0536063
RHOG_HUMAN	RHOG	Rho-related GTP-binding protein RhoG	-0.736966	-0.321928	-1	5	5	4	3	4	2	-0.744892	0.0536063
RL27_HUMAN	RPL27	60S ribosomal protein L27	0.678072	0.222392	0.485427	5	6	5	8	7	7	0.755927	0.054503
A0A1B0GUW4_HUMAN	ASAH1	Acid ceramidase (Fragment)	-2	-0.584963	0	4	3	1	1	2	1	-0.743637	0.0547644
BROX_HUMAN	BROX	BRO1 domain-containing protein BROX	0	-2	-1	2	4	2	2	1	1	-0.743637	0.0547644
INSR_HUMAN	INSR	Insulin receptor	0	-4.22882	-4.22882	2	3	3	2	0	0	-0.743637	0.0547644
A0A0A0MRF4_HUMAN (+1)	MRPL19	39S ribosomal protein L19, mitochondrial	-0.584963	-4.22882	-3.64386	3	3	2	2	0	0	-0.743637	0.0547644
A0A0A0MSW3_HUMAN (+1)	NUP214	Nuclear pore complex protein Nup214	-1	-0.584963	-1.58496	2	3	3	1	2	1	-0.743637	0.0547644
RAB9A_HUMAN	RAB9A	Ras-related protein Rab-9A	-1.58496	-1.58496	0	3	3	2	1	1	2	-0.743637	0.0547644
A0A140TA76_HUMAN (+1)	LSM14A	Protein LSM14 homolog A (Fragment)	1	-1.58496	-2	1	3	4	2	1	1	-0.743637	0.0547644
H0YJ66_HUMAN	DHRS7	Dehydrogenase/reductase SDR family member 7 (Fragment)	0	-0.584963	-2	1	3	4	1	2	1	-0.743637	0.0547644
A6NNN6_HUMAN (+1)	PCM1	Pericentriolar material 1 protein	-1	-4.22882	-0.584963	2	3	3	1	0	2	-0.743637	0.0547644
B7WP74_HUMAN (+1)	CWC22	Pre-mRNA-splicing factor CWC22 homolog (Fragment)	-4.64386	0	-0.584963	4	1	3	0	1	2	-0.743637	0.0547644
B3A2_HUMAN	SLC4A2	Anion exchange protein 2	0	-4.22882	-4.22882	2	3	3	2	0	0	-0.743637	0.0547644
E7EPB3_HUMAN (+1)	RPL14	60S ribosomal protein L14	0.152003	0.584963	0.263034	9	8	10	10	12	12	0.753833	0.0548277
2AAA_HUMAN	PPP2R1A	Serine/threonine-protein phosphatase 2A 65 kDa regulatory subunit A alpha isoform	-0.129283	-0.271302	-0.0473057	35	35	31	32	29	30	-0.737824	0.0555073
ANX11_HUMAN	ANXA11	Annexin A11	0.584963	-0.584963	1.58496	4	3	2	6	2	6	0.744892	0.0555834
CRK_HUMAN	CRK	Adapter molecule crk	1	0	1	3	4	2	6	4	4	0.744892	0.0555834
NU153_HUMAN	NUP153	Nuclear pore complex protein Nup153	-0.0824622	0	-0.621488	18	15	20	17	15	13	-0.736648	0.0556737
AP3B1_HUMAN	AP3B1	AP-3 complex subunit beta-1	4.64386	1	0	0	1	2	4	2	2	0.743637	0.0562186
A0A024QZX5_HUMAN (+2)	SERPINB6	Serpin B6	1.58496	0.584963	1	1	2	1	3	3	2	0.743637	0.0562186
XPOT_HUMAN	XPOT	Exportin-T	1.58496	0	4.22882	1	2	0	3	2	3	0.743637	0.0562186
G0XQ39_HUMAN (+1)	STIM1	STIM1L	1.58496	4.22882	0	1	0	2	3	3	2	0.743637	0.0562186
ZN622_HUMAN	ZNF622	Zinc finger protein 622	0	1.58496	1.58496	2	1	1	2	3	3	0.743637	0.0562186
CARM1_HUMAN	CARM1	Histone-arginine methyltransferase CARM1	3.64386	1.58496	0.584963	0	1	2	2	3	3	0.743637	0.0562186
CXCL9_HUMAN	CXCL9	C-X-C motif chemokine 9	0	0	1.58496	0	1	2	0	1	6	0.743637	0.0562186
SATT_HUMAN	SLC1A4	Neutral amino acid transporter A	-0.736966	-0.584963	-0.415037	5	6	4	3	4	3	-0.724147	0.0580341
LSM8_HUMAN	LSM8	U6 snRNA-associated Sm-like protein LSm8	-0.321928	-0.321928	-1.32193	5	5	5	4	4	2	-0.724147	0.0580341
LEO1_HUMAN	LEO1	RNA polymerase-associated protein LEO1	0.415037	-1	-1	3	6	6	4	3	3	-0.724147	0.0580341
K7EJ78_HUMAN (+3)	RPS15	40S ribosomal protein S15	-0.736966	-1	0	5	6	4	3	3	4	-0.724147	0.0580341
E9PKF6_HUMAN (+2)	PPP6R3	Serine/threonine-protein phosphatase 6 regulatory subunit 3	0	-0.807355	-1	4	7	4	4	4	2	-0.724147	0.0580341
RL6_HUMAN	RPL6	60S ribosomal protein L6	0.0458037	0.222392	0.180572	31	30	30	32	35	34	0.737824	0.0581275
CAPG_HUMAN	CAPG	Macrophage-capping protein	-0.628031	-0.137504	0	17	11	10	11	10	10	-0.72367	0.0581608
NNRE_HUMAN	NAXE	NAD(P)H-hydrate epimerase	0.321928	0.263034	0.678072	8	5	5	10	6	8	0.731086	0.0586978
SCAM3_HUMAN	SCAMP3	Secretory carrier-associated membrane protein 3	-0.115477	-0.485427	-0.263034	13	14	12	12	10	10	-0.716858	0.0589418
LAMP1_HUMAN	LAMP1	Lysosome-associated membrane glycoprotein 1	-0.616671	0.169925	-0.160465	23	16	19	15	18	17	-0.713394	0.0591921
E9PB61_HUMAN (+1)	ALYREF	THO complex subunit 4	-0.628031	0.263034	-0.378512	17	10	13	11	12	10	-0.710299	0.0594709
A0A087X0H9_HUMAN (+1)	RBM26	RNA-binding protein 26	0	0.736966	1	4	3	3	4	5	6	0.724147	0.0601426
RLA1_HUMAN	RPLP1	60S acidic ribosomal protein P1	0.263034	0.415037	0.222392	10	9	12	12	12	14	0.72367	0.0606669
EBP2_HUMAN (+1)	EBNA1BP2	Probable rRNA-processing protein EBP2	0.36257	0.584963	0.321928	7	4	8	9	6	10	0.719843	0.0610313
HN1_HUMAN	HN1	Hematological and neurological expressed 1 protein	0.678072	0.36257	0.192645	5	7	7	8	9	8	0.719843	0.0610313
RADI_HUMAN	RDX	Radixin	0.415037	0	0.847997	6	9	5	8	9	9	0.709273	0.062156
J3QQ67_HUMAN (+1)	RPL18	60S ribosomal protein L18 (Fragment)	0.0824622	0.152003	0.392317	17	18	16	18	20	21	0.709088	0.0624238
B4DR61_HUMAN (+1)	SEC61A1	Protein transport protein Sec61 subunit alpha isoform 1	0.321928	0	1.22239	4	4	3	5	4	7	0.705595	0.0627374
E9PDF6_HUMAN (+1)	MYO1B	Unconventional myosin-Ib	0.807355	0	0.736966	4	4	3	7	4	5	0.705595	0.0627374
RRP44_HUMAN	DIS3	Exosome complex exonuclease RRP44	1.58496	0.584963	0.584963	1	2	2	3	3	3	0.704386	0.0633933
MEP50_HUMAN	WDR77	Methylosome protein 50	1	1	0.584963	2	1	2	4	2	3	0.704386	0.0633933
I3L0D1_HUMAN	RBAK-RBAKDN	HCG1647537, isoform CRA_b	1	-1.32193	-1.58496	1	5	3	2	2	1	-0.704386	0.0644768
SEPT9_HUMAN	2017-09-09	Septin-9	-1	-2	1	4	4	1	2	1	2	-0.704386	0.0644768
TP4A2_HUMAN	PTP4A2	Protein tyrosine phosphatase type IVA 2	-0.584963	-0.584963	-1.58496	3	3	3	2	2	1	-0.704386	0.0644768
MIMIT_HUMAN	NDUFAF2	Mimitin, mitochondrial	-1	-1	-0.584963	2	4	3	1	2	2	-0.704386	0.0644768
RL38_HUMAN	RPL38	60S ribosomal protein L38	-0.736966	0	-4.22882	5	1	3	3	1	0	-0.704386	0.0644768
AL1B1_HUMAN	ALDH1B1	Aldehyde dehydrogenase X, mitochondrial	-0.584963	-0.584963	-1.58496	3	3	3	2	2	1	-0.704386	0.0644768
CKAP5_HUMAN	CKAP5	Cytoskeleton-associated protein 5	-1.58496	-1	0	3	4	2	1	2	2	-0.704386	0.0644768
HTRA2_HUMAN	HTRA2	Serine protease HTRA2, mitochondrial	-1.58496	-0.736966	0	3	5	1	1	3	1	-0.704386	0.0644768
B9A018_HUMAN (+1)	USP39	U4/U6.U5 tri-snRNP-associated protein 2	-1	-3.64386	0	6	2	1	3	0	1	-0.704386	0.0644768
PSPC1_HUMAN	PSPC1	Paraspeckle component 1	-0.36257	-0.584963	-0.169925	9	9	9	7	6	8	-0.699309	0.0655683
RS10_HUMAN	RPS10	40S ribosomal protein S10	-0.321928	0.106915	-0.253757	30	26	31	24	28	26	-0.697987	0.065665
TR150_HUMAN	THRAP3	Thyroid hormone receptor-associated protein 3	-0.106915	-0.103093	-0.237039	28	29	33	26	27	28	-0.689822	0.06656
H7C3P7_HUMAN (+1)	RALA	Ras-related protein Ral-A (Fragment)	-0.321928	-0.584963	-0.584963	5	6	6	4	4	4	-0.688854	0.0671509
A0A0G2JM12_HUMAN (+4)	CSNK2B	Casein kinase II subunit beta	0	-1	-0.736966	6	6	5	6	3	3	-0.688854	0.0671509
SMD2_HUMAN	SNRPD2	Small nuclear ribonucleoprotein Sm D2	-0.222392	-0.321928	-0.206451	14	15	15	12	12	13	-0.686293	0.0673552
LARP1_HUMAN	LARP1	La-related protein 1	0.106915	0.765535	-0.125531	13	10	12	14	17	11	0.697877	0.067661
AIP_HUMAN	AIP	AH receptor-interacting protein	0.36257	0.36257	0.321928	7	7	8	9	9	10	0.689892	0.0681885
B8ZZA1_HUMAN (+4)	PTMA	Prothymosin alpha	0.321928	0.36257	0.36257	8	7	7	10	9	9	0.689892	0.0681885
COTL1_HUMAN	COTL1	Coactosin-like protein	0.485427	0.584963	0.415037	5	4	3	7	6	4	0.688854	0.0685861
RL11_HUMAN	RPL11	60S ribosomal protein L11	0.415037	0	1	3	5	4	4	5	8	0.688854	0.0685861
DOPD_HUMAN (+1)	DDT	D-dopachrome decarboxylase	0.584963	0.321928	0.584963	4	4	4	6	5	6	0.688854	0.0685861
RD23A_HUMAN	RAD23A	UV excision repair protein RAD23 homolog A	0.321928	0.263034	1	4	5	3	5	6	6	0.688854	0.0685861
J3KPP4_HUMAN (+1)	LUC7L3	Cisplatin resistance-associated overexpressed protein, isoform CRA_b	0	-0.736966	-0.584963	4	5	9	4	3	6	-0.673631	0.0690028
PAF1_HUMAN	PAF1	RNA polymerase II-associated factor 1 homolog	0	-0.263034	-1	4	6	8	4	5	4	-0.673631	0.0690028
MAGD2_HUMAN (+1)	MAGED2	Melanoma-associated antigen D2	-0.584963	0.263034	-1.22239	6	5	7	4	6	3	-0.673631	0.0690028
A0A0C4DGQ5_HUMAN (+1)	CAPNS1	Calpain small subunit 1	-0.0671142	0.14439	0.4975	22	19	17	21	21	24	0.681616	0.0696285
F8VUX1_HUMAN (+2)	NAP1L1	Nucleosome assembly protein 1-like 1 (Fragment)	0.415037	0.152003	0.459432	6	9	8	8	10	11	0.680971	0.0697204
GDIR1_HUMAN (+2)	ARHGDIA	Rho GDP-dissociation inhibitor 1	0.263034	0.115477	0.347923	15	12	11	18	13	14	0.680785	0.0698741
ISOC2_HUMAN	ISOC2	Isochorismatase domain-containing protein 2	0.0703893	0.308122	0.152003	20	21	18	21	26	20	0.67803	0.0701228
E5RIT6_HUMAN (+6)	RPL26L1	60S ribosomal protein L26-like 1 (Fragment)	0.807355	0.263034	0.321928	4	5	4	7	6	5	0.673631	0.0705299
CCD47_HUMAN	CCDC47	Coiled-coil domain-containing protein 47	1	1	0	2	2	2	4	4	2	0.672616	0.0710606
SRP54_HUMAN	SRP54	Signal recognition particle 54 kDa protein	1	0.736966	0.584963	1	3	2	2	5	3	0.672616	0.0710606
PDLI5_HUMAN	PDLIM5	PDZ and LIM domain protein 5	4.64386	0.736966	-1	0	3	2	4	5	1	0.672616	0.0710606
CRKL_HUMAN	CRKL	Crk-like protein	0.584963	1	0.584963	2	2	2	3	4	3	0.672616	0.0710606
PKDRE_HUMAN	PKDREJ	Polycystic kidney disease and receptor for egg jelly-related protein	-2	0	-0.415037	4	2	4	1	2	3	-0.672616	0.0712158
E2AK2_HUMAN	EIF2AK2	Interferon-induced, double-stranded RNA-activated protein kinase	-1	-0.584963	-0.584963	4	3	3	2	2	2	-0.672616	0.0712158
ERMP1_HUMAN	ERMP1	Endoplasmic reticulum metallopeptidase 1	-1	-3.64386	-0.415037	4	2	4	2	0	3	-0.672616	0.0712158
TMX3_HUMAN	TMX3	Protein disulfide-isomerase TMX3	-0.415037	-0.584963	-1.58496	4	3	3	3	2	1	-0.672616	0.0712158
LTOR3_HUMAN	LAMTOR3	Ragulator complex protein LAMTOR3	-1	0	-1.58496	4	3	3	2	3	1	-0.672616	0.0712158
SSU72_HUMAN	SSU72	RNA polymerase II subunit A C-terminal domain phosphatase SSU72	-1.58496	0.415037	-2	3	3	4	1	4	1	-0.672616	0.0712158
VAMP3_HUMAN	VAMP3	Vesicle-associated membrane protein 3	-1	-0.584963	-0.584963	4	3	3	2	2	2	-0.672616	0.0712158
F5H6P7_HUMAN (+2)	MAGOHB	Protein mago nashi homolog 2	0.459432	-0.459432	-1.1375	8	11	11	11	8	5	-0.672501	0.0719018
RAB6A_HUMAN	RAB6A	Ras-related protein Rab-6A	0	-0.192645	-0.540568	15	16	16	15	14	11	-0.670283	0.0722281
U2AF1_HUMAN (+1)	U2AF1	Splicing factor U2AF 35 kDa subunit	-0.584963	0.137504	-0.459432	12	10	11	8	11	8	-0.649434	0.0746075
KHDR1_HUMAN	KHDRBS1	KH domain-containing, RNA-binding, signal transduction-associated protein 1	-0.176878	-0.184425	-0.120294	26	25	25	23	22	23	-0.64884	0.074655
GSTM3_HUMAN	GSTM3	Glutathione S-transferase Mu 3	0.0671142	0.263034	0.192645	21	20	21	22	24	24	0.667713	0.0747073
F5H760_HUMAN (+1)	MGST1	Microsomal glutathione S-transferase 1 (Fragment)	-0.678072	-0.485427	0	8	7	5	5	5	5	-0.646874	0.0750606
TM109_HUMAN	TMEM109	Transmembrane protein 109	-0.678072	-0.222392	-0.321928	8	7	5	5	6	4	-0.646874	0.0750606
LTOR1_HUMAN	LAMTOR1	Ragulator complex protein LAMTOR1	0	-0.263034	-1	6	6	8	6	5	4	-0.646874	0.0750606
RB3GP_HUMAN	RAB3GAP1	Rab3 GTPase-activating protein catalytic subunit	0	0	-2.58496	6	8	6	6	8	1	-0.646874	0.0750606
TRA2A_HUMAN	TRA2A	Transformer-2 protein homolog alpha	-1	-0.584963	0.222392	8	6	6	4	4	7	-0.646874	0.0750606
LRC59_HUMAN	LRRC59	Leucine-rich repeat-containing protein 59	0.469485	0.206451	0	13	13	16	18	15	16	0.660409	0.0754931
LRBA_HUMAN	LRBA	Lipopolysaccharide-responsive and beige-like anchor protein	-0.584963	0.678072	1.22239	6	5	3	4	8	7	0.659699	0.0755675
PSA3_HUMAN	PSMA3	Proteasome subunit alpha type-3	1	0	0.263034	4	5	5	8	5	6	0.659699	0.0755675
E9PJ81_HUMAN (+2)	UBXN1	UBX domain-containing protein 1 (Fragment)	0.807355	0.321928	0.222392	4	4	6	7	5	7	0.659699	0.0755675
NIT2_HUMAN	NIT2	Omega-amidase NIT2	0.263034	1.22239	0	5	3	6	6	7	6	0.659699	0.0755675
ALDOC_HUMAN	ALDOC	Fructose-bisphosphate aldolase C	0	0.263034	1.22239	6	5	3	6	6	7	0.659699	0.0755675
UBE4A_HUMAN	UBE4A	Ubiquitin conjugation factor E4 A	-1	-0.584963	-0.415037	4	3	4	2	2	3	-0.646085	0.0764721
DDX47_HUMAN	DDX47	Probable ATP-dependent RNA helicase DDX47	-0.321928	-1	-1	5	2	4	4	1	2	-0.646085	0.0764721
PLRG1_HUMAN	PLRG1	Pleiotropic regulator 1	-0.736966	0	-1.58496	5	3	3	3	3	1	-0.646085	0.0764721
FUBP1_HUMAN	FUBP1	Far upstream element-binding protein 1	0.0588937	-0.536053	0	24	29	24	25	20	24	-0.645898	0.076518
BUB3_HUMAN (+1)	BUB3	Mitotic checkpoint protein BUB3	0.263034	0.485427	0.485427	5	5	5	6	7	7	0.646874	0.0770756
A6NFX8_HUMAN (+1)	NUDT5	ADP-sugar pyrophosphatase	0.807355	0.807355	-0.222392	4	4	7	7	7	6	0.646874	0.0770756
MIA2_HUMAN	MIA2	Melanoma inhibitory activity protein 2	0.584963	0.415037	1	2	3	2	3	4	4	0.646085	0.077543
ST2B1_HUMAN	SULT2B1	Sulfotransferase family cytosolic 2B member 1	0.584963	0.415037	1	2	3	2	3	4	4	0.646085	0.077543
FUBP3_HUMAN	FUBP3	Far upstream element-binding protein 3	0.192645	-0.584963	-1	7	6	8	8	4	4	-0.63501	0.0778804
AP1G1_HUMAN	AP1G1	AP-1 complex subunit gamma-1	-0.222392	-0.678072	-0.263034	7	8	6	6	5	5	-0.63501	0.0778804
MCFD2_HUMAN	MCFD2	Multiple coagulation factor deficiency protein 2	-0.485427	-0.415037	-0.263034	7	8	6	5	6	5	-0.63501	0.0778804
ANXA4_HUMAN	ANXA4	Annexin A4	-0.0874628	-0.392317	-0.0874628	17	21	17	16	16	16	-0.633963	0.0780594
RL12_HUMAN	RPL12	60S ribosomal protein L12	0.347923	0.176878	-0.0588937	22	23	25	28	26	24	0.64301	0.079059
IF4H_HUMAN	EIF4H	Eukaryotic translation initiation factor 4H	0.321928	0.125531	0.415037	8	11	9	10	12	12	0.642426	0.0791509
RS27A_HUMAN	RPS27A	Ubiquitin-40S ribosomal protein S27a	-0.0801703	-0.211504	-0.0374747	37	44	39	35	38	38	-0.62479	0.079398
PSA1_HUMAN	PSMA1	Proteasome subunit alpha type-1	-0.180572	0.160465	0.621488	17	17	13	15	19	20	0.638077	0.0795327
Q5TCU8_HUMAN (+1)	TPM2	Tropomyosin beta chain	0	0	-1	6	6	10	6	6	5	-0.623987	0.0797307
RS25_HUMAN	RPS25	40S ribosomal protein S25	-0.415037	-0.415037	-0.263034	8	8	6	6	6	5	-0.623987	0.0797307
A0A0C4DG89_HUMAN	DDX46	Probable ATP-dependent RNA helicase DDX46	0.263034	0	-1.1375	5	6	11	6	6	5	-0.623987	0.0797307
E9PFN5_HUMAN (+1)	GSTK1	Glutathione S-transferase kappa 1	0	-0.222392	-1	7	7	8	7	6	4	-0.623987	0.0797307
CSK22_HUMAN	CSNK2A2	Casein kinase II subunit alpha'	0	0	-1.41504	7	7	8	7	7	3	-0.623987	0.0797307
SRP72_HUMAN	SRP72	Signal recognition particle subunit SRP72	0.847997	0.222392	0	5	6	5	9	7	5	0.63501	0.0799176
AN32E_HUMAN	ANP32E	Acidic leucine-rich nuclear phosphoprotein 32 family member E	0.241008	0.263034	0.289507	11	10	9	13	12	11	0.629278	0.0806859
TBA1C_HUMAN	TUBA1C	Tubulin alpha-1C chain	-0.106915	0.459432	0.584963	14	8	8	13	11	12	0.629278	0.0806859
SGT1_HUMAN	SUGT1	Protein SGT1 homolog	0.847997	0.415037	-0.263034	5	6	6	9	8	5	0.623987	0.0818154
H7BZM7_HUMAN	ZPR1	Zinc finger protein ZPR1 (Fragment)	1	0.321928	0.584963	2	4	2	4	5	3	0.623416	0.0821149
H7BYY1_HUMAN	TPM1	Tropomyosin 1 (Alpha), isoform CRA_m	-0.736966	-0.415037	-0.584963	5	4	3	3	3	2	-0.623416	0.0822147
RUXE_HUMAN	SNRPE	Small nuclear ribonucleoprotein E	-1.58496	0	0	6	3	3	2	3	3	-0.623416	0.0822147
C9JQS9_HUMAN (+6)	PCCB	Propionyl-CoA carboxylase beta chain, mitochondrial	-1	0.415037	-1.32193	4	3	5	2	4	2	-0.623416	0.0822147
A8MQ02_HUMAN (+2)	AFDN	Afadin	0	0	-1.22239	3	2	7	3	2	3	-0.623416	0.0822147
ARRB1_HUMAN	ARRB1	Beta-arrestin-1	-0.415037	-0.415037	-1	4	4	4	3	3	2	-0.623416	0.0822147
TB182_HUMAN	TNKS1BP1	182 kDa tankyrase-1-binding protein	0	-0.253757	-0.157541	27	31	29	27	26	26	-0.619157	0.0828055
PICAL_HUMAN	PICALM	Phosphatidylinositol-binding clathrin assembly protein	-0.241008	-0.485427	0	13	14	11	11	10	11	-0.617159	0.0830574
A0A0A0MRJ6_HUMAN (+2)	PCMT1	Protein-L-isoaspartate O-methyltransferase	0	-0.847997	-0.222392	7	9	7	7	5	6	-0.613703	0.0838511
CYTB_HUMAN	CSTB	Cystatin-B	0.222392	0	0.485427	12	10	10	14	10	14	0.617159	0.0848713
KYNU_HUMAN	KYNU	Kynureninase	0.485427	0.263034	0	10	10	12	14	12	12	0.617159	0.0848713
RL9_HUMAN	RPL9	60S ribosomal protein L9	-0.152003	0.459432	0.234465	20	16	17	18	22	20	0.614888	0.0850962
SAHH2_HUMAN	AHCYL1	Adenosylhomocysteinase 2	0	0	1	6	7	5	6	7	10	0.613703	0.085318
DREB_HUMAN	DBN1	Drebrin	0.192645	0.584963	0.263034	7	6	5	8	9	6	0.613703	0.085318
BIEA_HUMAN	BLVRA	Biliverdin reductase A	1	1	1	1	1	1	2	2	2	0.613054	0.0858313
A0A0A0MS50_HUMAN (+1)	ZNF300	Zinc finger protein 300	3.64386	2.64386	4.22882	0	0	0	2	1	3	0.613054	0.0858313
NIBAN_HUMAN	FAM129A	Protein Niban	1.58496	2.64386	3.64386	1	0	0	3	1	2	0.613054	0.0858313
PP6R1_HUMAN	PPP6R1	Serine/threonine-protein phosphatase 6 regulatory subunit 1	0	1.58496	1	1	1	1	1	3	2	0.613054	0.0858313
E7EMB1_HUMAN (+1)	SWAP70	Switch-associated protein 70	3.64386	1	1	0	1	1	2	2	2	0.613054	0.0858313
ASF1A_HUMAN	ASF1A	Histone chaperone ASF1A	1	1	1	1	1	1	2	2	2	0.613054	0.0858313
TBB6_HUMAN	TUBB6	Tubulin beta-6 chain	1	1	1	1	1	1	2	2	2	0.613054	0.0858313
UBE2K_HUMAN	UBE2K	Ubiquitin-conjugating enzyme E2 K	1	1	1	1	1	1	2	2	2	0.613054	0.0858313
K7EP46_HUMAN (+1)	THOP1	Thimet oligopeptidase	1	4.22882	0	1	0	1	2	3	1	0.613054	0.0858313
B3KXD6_HUMAN (+2)	PES1	Pescadillo homolog	2.64386	4.22882	1	0	0	1	1	3	2	0.613054	0.0858313
GOLI4_HUMAN	GOLIM4	Golgi integral membrane protein 4	1.58496	2.64386	1	1	0	1	3	1	2	0.613054	0.0858313
PFD6_HUMAN	PFDN6	Prefoldin subunit 6	1	3.64386	1	1	0	1	2	2	2	0.613054	0.0858313
A0A0C4DG62_HUMAN (+5)	ARL6IP4	ADP-ribosylation factor-like protein 6-interacting protein 4	1	1	1	1	1	1	2	2	2	0.613054	0.0858313
E7ETY4_HUMAN (+2)	MARK2	Non-specific serine/threonine protein kinase	1.58496	1	2.64386	1	1	0	3	2	1	0.613054	0.0858313
ERF3B_HUMAN	GSPT2	Eukaryotic peptide chain release factor GTP-binding subunit ERF3B	4.22882	0	1	0	1	1	3	1	2	0.613054	0.0858313
CXCL2_HUMAN (+1)	CXCL2	C-X-C motif chemokine 2	1	3.64386	1	1	0	1	2	2	2	0.613054	0.0858313
J3KR97_HUMAN (+1)	TBCD	Tubulin-specific chaperone D	0	1.58496	3.64386	1	1	0	1	3	2	0.613054	0.0858313
S4R3N1_HUMAN	HSPE1-MOB4	HSPE1-MOB4 readthrough	2.64386	1	1.58496	0	1	1	1	2	3	0.613054	0.0858313
A0A087WZF1_HUMAN (+1)	LPP	Lipoma-preferred partner	3.64386	3.64386	1	0	0	1	2	2	2	0.613054	0.0858313
DYN2_HUMAN	DNM2	Dynamin-2	3.64386	4.22882	2.64386	0	0	0	2	3	1	0.613054	0.0858313
MTNB_HUMAN	APIP	Methylthioribulose-1-phosphate dehydratase	2.64386	3.64386	4.22882	0	0	0	1	2	3	0.613054	0.0858313
ACSA_HUMAN	ACSS2	Acetyl-coenzyme A synthetase, cytoplasmic	4.22882	2.64386	3.64386	0	0	0	3	1	2	0.613054	0.0858313
SKT_HUMAN	KIAA1217	Sickle tail protein homolog	-3.64386	-1	-3.64386	2	2	2	0	1	0	-0.613054	0.0893402
H0YNA5_HUMAN (+3)	SEC11A	Signal peptidase I (Fragment)	-1	-1.58496	0	2	3	1	1	1	1	-0.613054	0.0893402
FABD_HUMAN	MCAT	Malonyl-CoA-acyl carrier protein transacylase, mitochondrial	-1	-1.58496	0	2	3	1	1	1	1	-0.613054	0.0893402
TE2IP_HUMAN	TERF2IP	Telomeric repeat-binding factor 2-interacting protein 1	-1	-1	-3.64386	2	2	2	1	1	0	-0.613054	0.0893402
SIN3A_HUMAN	SIN3A	Paired amphipathic helix protein Sin3a	-4.22882	-3.64386	-2.64386	3	2	1	0	0	0	-0.613054	0.0893402
PLOD3_HUMAN	PLOD3	Procollagen-lysine,2-oxoglutarate 5-dioxygenase 3	-3.64386	-4.22882	-2.64386	2	3	1	0	0	0	-0.613054	0.0893402
K7EKI4_HUMAN	MRPL4	39S ribosomal protein L4, mitochondrial	-1	-1	-1	2	2	2	1	1	1	-0.613054	0.0893402
ATP5J_HUMAN	ATP5J	ATP synthase-coupling factor 6, mitochondrial	-1	0	-1.58496	2	1	3	1	1	1	-0.613054	0.0893402
E7EQB8_HUMAN (+4)	IDH3G	Isocitrate dehydrogenase [NAD] subunit, mitochondrial	-3.64386	-1	-1	2	2	2	0	1	1	-0.613054	0.0893402
HPCL1_HUMAN	HPCAL1	Hippocalcin-like protein 1	-1	-2.64386	-4.22882	2	1	3	1	0	0	-0.613054	0.0893402
G3XAI2_HUMAN (+1)	LAMB1	Laminin subunit beta-1	-3.64386	-3.64386	-3.64386	2	2	2	0	0	0	-0.613054	0.0893402
DDX56_HUMAN (+3)	DDX56	Probable ATP-dependent RNA helicase DDX56	-1	-1	-1	2	2	2	1	1	1	-0.613054	0.0893402
ABCB6_HUMAN	ABCB6	ATP-binding cassette sub-family B member 6, mitochondrial	-1	-1.58496	0	2	3	1	1	1	1	-0.613054	0.0893402
G3V3Z8_HUMAN (+1)	NUMB	Protein numb homolog	0	-1	-1.58496	1	2	3	1	1	1	-0.613054	0.0893402
DJC13_HUMAN	DNAJC13	DnaJ homolog subfamily C member 13	-3.64386	-1.58496	0	2	3	1	0	1	1	-0.613054	0.0893402
ACAD9_HUMAN	ACAD9	Acyl-CoA dehydrogenase family member 9, mitochondrial	-1	-1.58496	-2.64386	2	3	1	1	1	0	-0.613054	0.0893402
SLTM_HUMAN	SLTM	SAFB-like transcription modulator	-1	0	-4.22882	2	1	3	1	1	0	-0.613054	0.0893402
F8VXG7_HUMAN (+1)	SCAF11	Protein SCAF11	-2.64386	-4.22882	-1	1	3	2	0	0	1	-0.613054	0.0893402
AMPN_HUMAN	ANPEP	Aminopeptidase N	2.64386	-1	-4.22882	0	2	3	1	1	0	-0.613054	0.0893402
I3L4C2_HUMAN	BAIAP2	Brain-specific angiogenesis inhibitor 1-associated protein 2	0	-3.64386	-4.22882	1	2	3	1	0	0	-0.613054	0.0893402
H0YCQ7_HUMAN (+1)	QSER1	Glutamine and serine-rich protein 1 (Fragment)	-3.64386	-4.22882	2.64386	2	3	0	0	0	1	-0.613054	0.0893402
FUCO_HUMAN	FUCA1	Tissue alpha-L-fucosidase	-2.64386	-4.22882	-3.64386	1	3	2	0	0	0	-0.613054	0.0893402
RPA1_HUMAN	POLR1A	DNA-directed RNA polymerase I subunit RPA1	-1	-1.58496	-2.64386	2	3	1	1	1	0	-0.613054	0.0893402
DHB8_HUMAN	HSD17B8	Estradiol 17-beta-dehydrogenase 8	-1	-3.64386	-1	2	2	2	1	0	1	-0.613054	0.0893402
NPS3A_HUMAN	NIPSNAP3A	Protein NipSnap homolog 3A	-1.58496	-2.64386	-3.64386	3	1	2	1	0	0	-0.613054	0.0893402
CDCP1_HUMAN	CDCP1	CUB domain-containing protein 1	-4.22882	-3.64386	-2.64386	3	2	1	0	0	0	-0.613054	0.0893402
F134C_HUMAN	FAM134C	Protein FAM134C	0	-3.64386	-4.22882	1	2	3	1	0	0	-0.613054	0.0893402
A0A087WVZ9_HUMAN (+2)	POLR2E	DNA-directed RNA polymerases I, II, and III subunit RPABC1	0	-3.64386	-4.22882	1	2	3	1	0	0	-0.613054	0.0893402
NDUS7_HUMAN	NDUFS7	NADH dehydrogenase [ubiquinone] iron-sulfur protein 7, mitochondrial	-3.64386	-3.64386	-3.64386	2	2	2	0	0	0	-0.613054	0.0893402
MT1DP_HUMAN	MT1DP	Putative metallothionein MT1DP	-1	0	-4.22882	2	0	3	1	0	0	-0.613054	0.0893402
RL7L_HUMAN	RPL7L1	60S ribosomal protein L7-like 1	-2	-2.64386	0	4	1	0	1	0	0	-0.613054	0.0893402
A8MT40_HUMAN (+1)	PDPR	Pyruvate dehydrogenase phosphatase regulatory subunit, mitochondrial	-1.58496	-3.64386	0	3	2	0	1	0	0	-0.613054	0.0893402
THIOM_HUMAN	TXN2	Thioredoxin, mitochondrial	-3.64386	-2.64386	-4.22882	2	1	3	0	0	0	-0.613054	0.0893402
A0A087WXM8_HUMAN (+1)	BCAM	Basal cell adhesion molecule	-3.64386	-1	-1	2	2	2	0	1	1	-0.613054	0.0893402
A0A087WWF6_HUMAN (+1)	POLD2	DNA polymerase delta subunit 2	-1	-1	-3.64386	2	2	2	1	1	0	-0.613054	0.0893402
STRN_HUMAN	STRN	Striatin	-1.58496	-1	-2.64386	3	2	1	1	1	0	-0.613054	0.0893402
GBB4_HUMAN	GNB4	Guanine nucleotide-binding protein subunit beta-4	-3.64386	-1.58496	-2.64386	2	3	1	0	1	0	-0.613054	0.0893402
SNP29_HUMAN	SNAP29	Synaptosomal-associated protein 29	2.64386	-1	-4.22882	0	2	3	1	1	0	-0.613054	0.0893402
RM44_HUMAN	MRPL44	39S ribosomal protein L44, mitochondrial	-3.64386	-3.64386	-3.64386	2	2	2	0	0	0	-0.613054	0.0893402
A0A0A0MS54_HUMAN (+1)	PRKACB	cAMP-dependent protein kinase catalytic subunit beta	-2.64386	-1.58496	-3.64386	1	3	2	0	1	0	-0.613054	0.0893402
SFR15_HUMAN	SCAF4	Splicing factor, arginine/serine-rich 15	-3.64386	-3.64386	-3.64386	2	2	2	0	0	0	-0.613054	0.0893402
U3IP2_HUMAN	RRP9	U3 small nucleolar RNA-interacting protein 2	-1.58496	-3.64386	0	3	2	0	1	0	0	-0.613054	0.0893402
PRP17_HUMAN (+1)	CDC40	Pre-mRNA-processing factor 17	-3.64386	-3.64386	-3.64386	2	2	2	0	0	0	-0.613054	0.0893402
CADM4_HUMAN	CADM4	Cell adhesion molecule 4	-2.64386	-4.22882	-3.64386	1	3	2	0	0	0	-0.613054	0.0893402
A0A0G2JJD3_HUMAN (+1)	ABHD16A	HLA-B associated transcript 5, isoform CRA_b	-3.64386	-1.58496	0	2	3	0	0	1	0	-0.613054	0.0893402
H3BR82_HUMAN	SPNS1	Protein spinster homolog 1 (Fragment)	-4.22882	2.64386	-3.64386	3	0	2	0	1	0	-0.613054	0.0893402
LCE2D_HUMAN	LCE2D	Late cornified envelope protein 2D	2.64386	-3.64386	-4.22882	0	2	3	1	0	0	-0.613054	0.0893402
CRTAP_HUMAN	CRTAP	Cartilage-associated protein	-3.64386	-3.64386	-3.64386	2	2	2	0	0	0	-0.613054	0.0893402
HMCS1_HUMAN	HMGCS1	Hydroxymethylglutaryl-CoA synthase, cytoplasmic	-3.64386	-3.64386	-3.64386	2	2	2	0	0	0	-0.613054	0.0893402
LYRM7_HUMAN	LYRM7	Complex III assembly factor LYRM7	-4.22882	-3.64386	-2.64386	3	2	1	0	0	0	-0.613054	0.0893402
RT30_HUMAN	MRPS30	39S ribosomal protein S30, mitochondrial	-4.22882	-2.64386	-3.64386	3	1	2	0	0	0	-0.613054	0.0893402
COMD9_HUMAN	COMMD9	COMM domain-containing protein 9	-4.22882	-3.64386	0	3	2	0	0	0	0	-0.613054	0.0893402
NOP2_HUMAN	NOP2	Probable 28S rRNA (cytosine(4447)-C(5))-methyltransferase	0.415037	0.192645	0.415037	6	7	6	8	8	8	0.604077	0.0912602
AT131_HUMAN	ATP13A1	Manganese-transporting ATPase 13A1	1.32193	0.584963	0	2	2	5	5	3	5	0.603706	0.0915168
NOSIP_HUMAN	NOSIP	Nitric oxide synthase-interacting protein	-0.415037	0	-2	4	5	4	3	5	1	-0.603706	0.092716
RAB21_HUMAN	RAB21	Ras-related protein Rab-21	-0.736966	0	-1	5	4	4	3	4	2	-0.603706	0.092716
AT2B1_HUMAN	ATP2B1	Plasma membrane calcium-transporting ATPase 1	-0.736966	-0.415037	-0.415037	5	4	4	3	3	3	-0.603706	0.092716
S10A7_HUMAN	S100A7	Protein S100-A7	0.0627358	-0.366782	0	45	49	40	47	38	40	-0.601705	0.0928681
M0QYS1_HUMAN	RPL13A	60S ribosomal protein L13a (Fragment)	0.415037	0	0.347923	9	15	11	12	15	14	0.600622	0.0939802
EIF3D_HUMAN	EIF3D	Eukaryotic translation initiation factor 3 subunit D	0.206451	-0.106915	0.584963	13	14	10	15	13	15	0.590538	0.0959636
ANXA7_HUMAN	ANXA7	Annexin A7	0.584963	0.584963	-0.169925	6	6	9	9	9	8	0.586523	0.0963248
HAT1_HUMAN	HAT1	Histone acetyltransferase type B catalytic subunit	0.192645	0.584963	0.169925	7	6	8	8	9	9	0.586523	0.0963248
KAP0_HUMAN	PRKAR1A	cAMP-dependent protein kinase type I-alpha regulatory subunit	-0.415037	-1.58496	0.321928	4	6	4	3	2	5	-0.58633	0.0974147
NOG1_HUMAN	GTPBP4	Nucleolar GTP-binding protein 1	-0.321928	-1	-0.321928	5	4	5	4	2	4	-0.58633	0.0974147
IMA4_HUMAN	KPNA3	Importin subunit alpha-4	0	-0.415037	-1.32193	5	4	5	5	3	2	-0.58633	0.0974147
AMPL_HUMAN	LAP3	Cytosol aminopeptidase	0.106915	0.440573	0	13	14	12	14	19	12	0.581107	0.098983
RS8_HUMAN	RPS8	40S ribosomal protein S8	0.0430687	0.137504	0.160465	33	30	34	34	33	38	0.580415	0.0994741
HSPB1_HUMAN	HSPB1	Heat shock protein beta-1	0.263034	0.040642	0.040642	30	35	35	36	36	36	0.574851	0.100526
KDM6B_HUMAN	KDM6B	Lysine-specific demethylase 6B	0	4.22882	1	2	0	1	2	3	2	0.571391	0.101087
LIPA1_HUMAN	PPFIA1	Liprin-alpha-1	1	4.64386	-3.64386	1	0	2	2	4	0	0.571391	0.101087
CSN6_HUMAN (+1)	COPS6	COP9 signalosome complex subunit 6	1.58496	0	1	1	2	1	3	2	2	0.571391	0.101087
PSB2_HUMAN	PSMB2	Proteasome subunit beta type-2	0.584963	3.64386	1	2	0	1	3	2	2	0.571391	0.101087
MEGF6_HUMAN	MEGF6	Multiple epidermal growth factor-like domains protein 6	4.96578	0	-1	0	1	2	5	1	1	0.571391	0.101087
PAPS1_HUMAN	PAPSS1	Bifunctional 3'-phosphoadenosine 5'-phosphosulfate synthase 1	1	3.64386	0.584963	1	0	2	2	2	3	0.571391	0.101087
SDF2L_HUMAN	SDF2L1	Stromal cell-derived factor 2-like protein 1	1	1	0	2	1	1	4	2	1	0.571391	0.101087
LAMA5_HUMAN	LAMA5	Laminin subunit alpha-5	4.22882	1.58496	-1	0	1	2	3	3	1	0.571391	0.101087
ACL6A_HUMAN	ACTL6A	Actin-like protein 6A	1.58496	4.22882	-1	1	0	2	3	3	1	0.571391	0.101087
RANB3_HUMAN	RANBP3	Ran-binding protein 3	0	4.22882	3.64386	2	0	0	2	3	2	0.571391	0.101087
FIS1_HUMAN	FIS1	Mitochondrial fission 1 protein	0	-1	-1.58496	2	2	3	2	1	1	-0.571391	0.102291
RU2B_HUMAN	SNRPB2	U2 small nuclear ribonucleoprotein B''	-1.58496	0	-1	3	2	2	1	2	1	-0.571391	0.102291
GBRL2_HUMAN (+1)	GABARAPL2	Gamma-aminobutyric acid receptor-associated protein-like 2	-1	-1	-2.64386	4	2	1	2	1	0	-0.571391	0.102291
A0A0A0MS52_HUMAN (+3)	CAMK2G	Calcium/calmodulin-dependent protein kinase (CaM kinase) II gamma, isoform CRA_a	-0.584963	-1.58496	2.64386	3	3	0	2	1	1	-0.571391	0.102291
C9JLU1_HUMAN (+1)	POLR2H	DNA-directed RNA polymerases I, II, and III subunit RPABC3 (Fragment)	-1	-1	-0.584963	2	2	3	1	1	2	-0.571391	0.102291
A0A087X2D5_HUMAN (+1)	MRPL45	39S ribosomal protein L45, mitochondrial	-0.584963	-3.64386	-1	3	2	2	2	0	1	-0.571391	0.102291
CHTOP_HUMAN (+1)	CHTOP	Chromatin target of PRMT1 protein	-1.58496	0	-1	3	2	2	1	2	1	-0.571391	0.102291
RAB8A_HUMAN	RAB8A	Ras-related protein Rab-8A	-1.58496	-3.64386	0	3	2	2	1	0	2	-0.571391	0.102291
SMU1_HUMAN	SMU1	WD40 repeat-containing protein SMU1	-1	0	-1.58496	2	2	3	1	2	1	-0.571391	0.102291
E2AK3_HUMAN	EIF2AK3	Eukaryotic translation initiation factor 2-alpha kinase 3	-1.58496	-0.584963	0	3	3	1	1	2	1	-0.571391	0.102291
HS2ST_HUMAN	HS2ST1	Heparan sulfate 2-O-sulfotransferase 1	0	-1.58496	-1	2	3	2	2	1	1	-0.571391	0.102291
PTRF_HUMAN	PTRF	Polymerase I and transcript release factor	-1.58496	0	-1	3	2	2	1	2	1	-0.571391	0.102291
CECR5_HUMAN	CECR5	Cat eye syndrome critical region protein 5	-0.584963	2.64386	-1.58496	3	0	3	2	1	1	-0.571391	0.102291
G5E9R7_HUMAN	KRTAP4-16	HCG2042993	-1.58496	-4.22882	1	3	3	1	1	0	2	-0.571391	0.102291
PURB_HUMAN	PURB	Transcriptional activator protein Pur-beta	0.36257	0.514573	0	7	7	9	9	10	9	0.570874	0.103108
PSMD6_HUMAN	PSMD6	26S proteasome non-ATPase regulatory subunit 6	0.321928	-0.321928	1.58496	4	5	2	5	4	6	0.570837	0.103366
PLSI_HUMAN	PLS1	Plastin-1	0.584963	0.321928	0.415037	4	4	3	6	5	4	0.570837	0.103366
TMX1_HUMAN	TMX1	Thioredoxin-related transmembrane protein 1	-1.58496	-0.321928	0.321928	6	5	4	2	4	5	-0.570837	0.104339
DDX18_HUMAN	DDX18	ATP-dependent RNA helicase DDX18	-1.22239	0	0	7	4	4	3	4	4	-0.570837	0.104339
TNPO1_HUMAN	TNPO1	Transportin-1	0.36257	0.184425	-0.120294	21	22	25	27	25	23	0.568994	0.104993
J3KQ32_HUMAN (+1)	OLA1	Obg-like ATPase 1	0	0.387023	0.192645	15	13	14	15	17	16	0.568033	0.105093
K7EJE8_HUMAN (+2)	LONP1	Lon protease homolog, mitochondrial	0.241008	0.0614005	0.115477	22	23	24	26	24	26	0.566397	0.105461
CPNE3_HUMAN	CPNE3	Copine-3	0.321928	1	-0.289507	8	5	11	10	10	9	0.563656	0.105884
KAT3_HUMAN	KYAT3	Kynurenine--oxoglutarate transaminase 3	-0.415037	1	0.485427	4	3	5	3	6	7	0.556892	0.106508
G3V126_HUMAN (+1)	ATP6V1H	ATPase, H+ transporting, lysosomal 50/57kDa, V1 subunit H, isoform CRA_c	0.321928	0	1	4	5	3	5	5	6	0.556892	0.106508
GALE_HUMAN (+1)	GALE	UDP-glucose 4-epimerase	0	0.584963	0.736966	5	4	3	5	6	5	0.556892	0.106508
SCRN1_HUMAN	SCRN1	Secernin-1	0	0.321928	1	5	4	3	5	5	6	0.556892	0.106508
H2B1C_HUMAN (+6)	HIST1H2BC	Histone H2B type 1-C/E/F/G/I	0.415037	0.584963	0.263034	3	4	5	4	6	6	0.556892	0.106508
D6RBW1_HUMAN (+1)	EIF4E	Eukaryotic translation initiation factor 4E	-1	0	-0.321928	6	5	5	3	5	4	-0.556892	0.107612
ASCC3_HUMAN	ASCC3	Activating signal cointegrator 1 complex subunit 3	-0.321928	0	-1	5	5	6	4	5	3	-0.556892	0.107612
NAKD2_HUMAN	NADK2	NAD kinase 2, mitochondrial	-1	0.321928	-0.584963	6	4	6	3	5	4	-0.556892	0.107612
A0A024R4M0_HUMAN (+1)	RPS9	40S ribosomal protein S9	0.169925	-0.777608	-0.152003	8	12	10	9	7	9	-0.556794	0.108019
RABP2_HUMAN	CRABP2	Cellular retinoic acid-binding protein 2	-0.289507	-0.169925	-0.321928	11	9	10	9	8	8	-0.556794	0.108019
SSRD_HUMAN	SSR4	Translocon-associated protein subunit delta	-0.321928	-0.321928	-0.152003	10	10	10	8	8	9	-0.556794	0.108019
PP1B_HUMAN	PPP1CB	Serine/threonine-protein phosphatase PP1-beta catalytic subunit	0.584963	0.514573	-0.321928	8	7	10	12	10	8	0.556794	0.108413
PCKGM_HUMAN	PCK2	Phosphoenolpyruvate carboxykinase [GTP], mitochondrial	-0.662965	0.415037	-0.36257	19	15	18	12	20	14	-0.552307	0.109096
TPM4_HUMAN	TPM4	Tropomyosin alpha-4 chain	-0.387023	-0.247928	0.0874628	17	19	16	13	16	17	-0.552307	0.109096
RACK1_HUMAN	RACK1	Receptor of activated protein C kinase 1	-0.0766213	0	-0.157541	58	58	58	55	58	52	-0.550713	0.109177
BTF3_HUMAN	BTF3	Transcription factor BTF3	-0.652077	0	-0.152003	11	10	10	7	10	9	-0.550258	0.109378
A0A087WUS0_HUMAN (+2)	RPS24	40S ribosomal protein S24	0.36257	0	0.0565835	21	28	25	27	28	26	0.554096	0.109548
TMX2_HUMAN	TMX2	Thioredoxin-related transmembrane protein 2	0.415037	0.584963	0.222392	3	4	6	4	6	7	0.544242	0.110899
ZCHC8_HUMAN	ZCCHC8	Zinc finger CCHC domain-containing protein 8	0	-0.584963	-0.736966	6	6	5	6	4	3	-0.544242	0.111357
DNJA1_HUMAN	DNAJA1	DnaJ homolog subfamily A member 1	0.807355	-1	-1.22239	4	6	7	7	3	3	-0.544242	0.111357
A0A087X1K9_HUMAN (+2)	LYPLA1	Acyl-protein thioesterase 1	-0.584963	-0.263034	-0.321928	6	6	5	4	5	4	-0.544242	0.111357
PIN1_HUMAN	PIN1	Peptidyl-prolyl cis-trans isomerase NIMA-interacting 1	-0.378512	-0.152003	-0.169925	13	10	9	10	9	8	-0.544024	0.111682
LAR4B_HUMAN	LARP4B	La-related protein 4B	1	1.58496	0	1	1	3	2	3	3	0.539523	0.112819
S23IP_HUMAN	SEC23IP	SEC23-interacting protein	0.736966	1	0	3	1	1	5	2	1	0.539523	0.112819
PEF1_HUMAN	PEF1	Peflin	0.415037	1.58496	0	3	1	1	4	3	1	0.539523	0.112819
PITH1_HUMAN	PITHD1	PITH domain-containing protein 1	0	1.58496	0.584963	2	1	2	2	3	3	0.539523	0.112819
A0A0A0MT02_HUMAN (+1)	NELFE	Negative elongation factor E (Fragment)	1	1	0	1	2	2	2	4	2	0.539523	0.112819
REN3B_HUMAN	UPF3B	Regulator of nonsense transcripts 3B	0.584963	4.22882	0	2	0	2	3	3	2	0.539523	0.112819
SNG2_HUMAN	SYNGR2	Synaptogyrin-2	0	-1.58496	-0.584963	2	3	3	2	1	2	-0.539523	0.114283
ELOV1_HUMAN	ELOVL1	Elongation of very long chain fatty acids protein 1	-1.58496	0	-1	3	3	2	1	3	1	-0.539523	0.114283
OSTF1_HUMAN	OSTF1	Osteoclast-stimulating factor 1	-1.58496	0	-1	3	3	2	1	3	1	-0.539523	0.114283
RM11_HUMAN	MRPL11	39S ribosomal protein L11, mitochondrial	0	-0.584963	-1.58496	2	3	3	2	2	1	-0.539523	0.114283
J3KPX7_HUMAN (+1)	PHB2	Prohibitin-2	-0.584963	0	-1.58496	3	2	3	2	2	1	-0.539523	0.114283
C9J6B1_HUMAN (+1)	RALB	Ras-related protein Ral-B (Fragment)	-0.584963	-1.58496	0	3	3	2	2	1	2	-0.539523	0.114283
MPRD_HUMAN	M6PR	Cation-dependent mannose-6-phosphate receptor	-0.584963	0	-4.22882	3	2	3	2	2	0	-0.539523	0.114283
MOGS_HUMAN	MOGS	Mannosyl-oligosaccharide glucosidase	0.137504	-0.459432	-0.415037	10	11	12	11	8	9	-0.538066	0.114731
NOP58_HUMAN	NOP58	Nucleolar protein 58	-0.415037	-0.289507	0	12	11	10	9	9	10	-0.538066	0.114731
RS7_HUMAN	RPS7	40S ribosomal protein S7	-0.152003	0.103093	-0.29956	30	27	32	27	29	26	-0.536464	0.114897
MAT2B_HUMAN	MAT2B	Methionine adenosyltransferase 2 subunit beta	1	0.485427	-0.736966	4	5	5	8	7	3	0.532687	0.116409
MK67I_HUMAN	NIFK	MKI67 FHA domain-interacting nucleolar phosphoprotein	-0.415037	0.263034	0.847997	4	5	5	3	6	9	0.532687	0.116409
S10AB_HUMAN	S100A11	Protein S100-A11	-0.140863	-0.212994	0.0995357	43	51	42	39	44	45	-0.53148	0.11792
SMD3_HUMAN	SNRPD3	Small nuclear ribonucleoprotein Sm D3	0.241008	-0.530515	-0.459432	11	13	11	13	9	8	-0.5269	0.118739
XPO1_HUMAN	XPO1	Exportin-1	0.133267	-0.192645	-0.31034	31	32	31	34	28	25	-0.526522	0.118804
MYH14_HUMAN	MYH14	Myosin-14	1	-0.36257	1	4	9	2	8	7	4	0.522071	0.120429
BT3L4_HUMAN	BTF3L4	Transcription factor BTF3 homolog 4	0.263034	0.263034	0.485427	5	5	5	6	6	7	0.522071	0.120429
DDAH2_HUMAN	DDAH2	N(G),N(G)-dimethylarginine dimethylaminohydrolase 2	0	1	0.192645	5	3	7	5	6	8	0.522071	0.120429
DX39A_HUMAN	DDX39A	ATP-dependent RNA helicase DDX39A	-1	0	0	8	5	6	4	5	6	-0.522071	0.120832
VAPA_HUMAN	VAPA	Vesicle-associated membrane protein-associated protein A	0.289507	0	0.347923	9	12	11	11	12	14	0.516618	0.122676
BMS1_HUMAN	BMS1	Ribosome biogenesis protein BMS1 homolog	0	0.584963	1.58496	3	2	1	3	3	3	0.513944	0.123184
SART3_HUMAN	SART3	Squamous cell carcinoma antigen recognized by T-cells 3	0	1	1	3	1	2	3	2	4	0.513944	0.123184
PCH2_HUMAN	TRIP13	Pachytene checkpoint protein 2 homolog	1	1.58496	-0.584963	2	1	3	4	3	2	0.513944	0.123184
BCCIP_HUMAN	BCCIP	BRCA2 and CDKN1A-interacting protein	0.415037	1.58496	0	3	1	2	4	3	2	0.513944	0.123184
SNX5_HUMAN	SNX5	Sorting nexin-5	1.58496	2	-1	1	1	4	3	4	2	0.513944	0.123184
FBN1_HUMAN	FBN1	Fibrillin-1	0.584963	-3.64386	-1.32193	2	2	5	3	0	2	-0.513944	0.126828
GBG5_HUMAN	GNG5	Guanine nucleotide-binding protein G(I)/G(S)/G(O) subunit gamma-5	0	-0.584963	-1.58496	3	3	3	3	2	1	-0.513944	0.126828
RETST_HUMAN	RETSAT	All-trans-retinol 13,14-reductase	0.584963	-2	-0.584963	2	4	3	3	1	2	-0.513944	0.126828
GROA_HUMAN	CXCL1	Growth-regulated alpha protein	-0.584963	-0.584963	-0.584963	3	3	3	2	2	2	-0.513944	0.126828
CTBP2_HUMAN (+1)	CTBP2	C-terminal-binding protein 2	0.415037	-2	-3.64386	3	4	2	4	1	0	-0.513944	0.126828
A0A1B0GTW1_HUMAN (+1)	TJP2	Tight junction protein ZO-2	-3.64386	-0.584963	-0.415037	2	3	4	0	2	3	-0.513944	0.126828
SPT6H_HUMAN	SUPT6H	Transcription elongation factor SPT6	0.584963	-1	-4.22882	2	4	3	3	2	0	-0.513944	0.126828
LBR_HUMAN	LBR	Lamin-B receptor	0	-1.58496	-0.415037	2	3	4	2	1	3	-0.513944	0.126828
VTNC_HUMAN	VTN	Vitronectin	1	-1.58496	-2	2	3	4	4	1	1	-0.513944	0.126828
ARGI2_HUMAN	ARG2	Arginase-2, mitochondrial	0	0.584963	-4.96578	2	2	5	2	3	0	-0.513944	0.126828
STMN1_HUMAN	STMN1	Stathmin	0.275634	0.152003	0	19	18	21	23	20	21	0.513853	0.127428
ARC1B_HUMAN	ARPC1B	Actin-related protein 2/3 complex subunit 1B	0.584963	0.415037	-0.415037	6	6	4	9	8	3	0.512266	0.127626
B1AHB1_HUMAN (+1)	MCM5	DNA helicase	-0.584963	-0.584963	0	6	6	8	4	4	8	-0.512266	0.1278
PLAP_HUMAN	PLAA	Phospholipase A-2-activating protein	-0.263034	0	-0.678072	6	6	8	5	6	5	-0.512266	0.1278
A0A0C4DG17_HUMAN (+2)	RPSA	40S ribosomal protein SA	-0.0901978	0.351472	0.0430687	33	29	33	31	37	34	0.512048	0.128342
CBX3_HUMAN	CBX3	Chromobox protein homolog 3	0.289507	0.0671142	0.0703893	18	21	20	22	22	21	0.511109	0.128697
RL31_HUMAN	RPL31	60S ribosomal protein L31	0.263034	0.678072	0	5	5	7	6	8	7	0.50317	0.130083
A0A0C4DH22_HUMAN (+1)	EPB41L1	Band 4.1-like protein 1	0	0.584963	0.222392	5	6	6	5	9	7	0.50317	0.130083
DHB4_HUMAN	HSD17B4	Peroxisomal multifunctional enzyme type 2	-0.211504	-0.241008	0.0671142	22	26	21	19	22	22	-0.500696	0.131626
PABP1_HUMAN	PABPC1	Polyadenylate-binding protein 1	-0.156119	-0.160465	0.040642	39	38	35	35	34	36	-0.496014	0.132158
DDX6_HUMAN	DDX6	Probable ATP-dependent RNA helicase DDX6	0.222392	0.678072	0	6	5	7	7	8	7	0.494696	0.13249
RL21_HUMAN	RPL21	60S ribosomal protein L21	0	0.415037	0.485427	7	6	5	7	8	7	0.494696	0.13249
MCES_HUMAN	RNMT	mRNA cap guanine-N7 methyltransferase	-0.485427	0	-0.415037	7	7	8	5	7	6	-0.494696	0.133915
LETM1_HUMAN	LETM1	LETM1 and EF-hand domain-containing protein 1, mitochondrial	0	-0.678072	-0.192645	6	8	8	6	5	7	-0.494696	0.133915
Q5T760_HUMAN (+1)	SRSF11	Serine/arginine-rich-splicing factor 11 (Fragment)	-0.192645	-0.222392	-0.485427	8	7	7	7	6	5	-0.494696	0.133915
GCDH_HUMAN	GCDH	Glutaryl-CoA dehydrogenase, mitochondrial	0.222392	-0.263034	-0.736966	6	6	10	7	5	6	-0.494696	0.133915
PSMD2_HUMAN	PSMD2	26S proteasome non-ATPase regulatory subunit 2	-0.0780025	0.118644	0.241008	38	35	33	36	38	39	0.494519	0.134397
AGM1_HUMAN (+1)	PGM3	Phosphoacetylglucosamine mutase	0	1.58496	0.584963	4	1	2	4	3	3	0.492727	0.134885
UT14A_HUMAN	UTP14A	U3 small nucleolar RNA-associated protein 14 homolog A	0.584963	0	1	2	3	2	3	3	4	0.492727	0.134885
GOGA5_HUMAN	GOLGA5	Golgin subfamily A member 5	0.584963	0.415037	0.584963	2	3	2	3	4	3	0.492727	0.134885
F6TLX2_HUMAN (+1)	GLOD4	Glyoxalase domain-containing protein 4	1.32193	1	-1.58496	2	2	3	5	4	1	0.492727	0.134885
G3V3G9_HUMAN	4SV	Uncharacterized protein	-0.415037	1	1.58496	4	2	1	3	4	3	0.492727	0.134885
GBG12_HUMAN	GNG12	Guanine nucleotide-binding protein G(I)/G(S)/G(O) subunit gamma-12	-0.736966	-0.415037	0	5	4	1	3	3	1	-0.492727	0.136087
A0A0A0MSV9_HUMAN (+4)	TAPBP	Tapasin	0	-0.584963	-1	3	3	4	3	2	2	-0.492727	0.136087
HNRH2_HUMAN	HNRNPH2	Heterogeneous nuclear ribonucleoprotein H2	-1	-1	0.584963	4	4	2	2	2	3	-0.492727	0.136087
RS28_HUMAN	RPS28	40S ribosomal protein S28	0	0.584963	0.222392	7	6	6	7	9	7	0.486773	0.137066
CASPE_HUMAN	CASP14	Caspase-14	0.0365259	0.249978	-0.0384741	39	37	38	40	44	37	0.483179	0.138596
RS27_HUMAN	RPS27	40S ribosomal protein S27	0.485427	0	0.36257	5	8	7	7	8	9	0.479342	0.13921
CIRBP_HUMAN	CIRBP	Cold-inducible RNA-binding protein	-0.192645	-0.36257	-0.222392	8	9	7	7	7	6	-0.479342	0.139892
SYAP1_HUMAN	SYAP1	Synapse-associated protein 1	-0.485427	0.192645	-0.514573	7	7	10	5	8	7	-0.479342	0.139892
UBA6_HUMAN	UBA6	Ubiquitin-like modifier-activating enzyme 6	0	2	0	4	1	3	4	4	3	0.474701	0.141166
EP15R_HUMAN (+1)	EPS15L1	Epidermal growth factor receptor substrate 15-like 1	0	0.415037	1.58496	4	3	1	4	4	3	0.474701	0.141166
CFDP1_HUMAN	CFDP1	Craniofacial development protein 1	1	0.736966	-0.584963	2	3	3	4	5	2	0.474701	0.141166
I3L0K2_HUMAN (+2)	TXNDC17	Thioredoxin domain-containing protein 17	0.415037	0.736966	0	3	3	2	4	5	2	0.474701	0.141166
SRP09_HUMAN	SRP9	Signal recognition particle 9 kDa protein	0.415037	0.584963	0.415037	3	2	3	4	3	4	0.474701	0.141166
HEAT1_HUMAN (+1)	HEATR1	HEAT repeat-containing protein 1	-1.32193	1	-1	5	2	4	2	4	2	-0.474701	0.142549
PE2R1_HUMAN	PTGER1	Prostaglandin E2 receptor EP1 subtype	-0.415037	0.584963	-1.32193	4	2	5	3	3	2	-0.474701	0.142549
TMEDA_HUMAN	TMED10	Transmembrane emp24 domain-containing protein 10	-0.584963	-1.58496	1	3	6	2	2	2	4	-0.474701	0.142549
VLDLR_HUMAN	VLDLR	Very low-density lipoprotein receptor	-0.584963	-0.736966	0	3	5	3	2	3	3	-0.474701	0.142549
RL13_HUMAN	RPL13	60S ribosomal protein L13	0.415037	0.678072	-0.152003	6	5	10	8	8	9	0.472351	0.143157
RBM25_HUMAN	RBM25	RNA-binding protein 25	0.36257	-0.415037	-0.736966	7	8	10	9	6	6	-0.472351	0.143897
SRSF6_HUMAN	SRSF6	Serine/arginine-rich splicing factor 6	-1	0	0.36257	12	6	7	6	6	9	-0.472351	0.143897
E5RI99_HUMAN (+1)	RPL30	60S ribosomal protein L30 (Fragment)	0.0995357	0.387023	0	14	13	16	15	17	16	0.47157	0.144447
GUAA_HUMAN	GMPS	GMP synthase [glutamine-hydrolyzing]	0.163499	-0.231326	0.356144	25	27	25	28	23	32	0.469975	0.144681
E7ESC6_HUMAN (+1)	XPO7	Exportin-7	0.584963	0.321928	-0.192645	6	8	8	9	10	7	0.465756	0.145259
E9PAU2_HUMAN	RAVER1	Ribonucleoprotein PTB-binding 1	-0.0780025	-0.387023	0	19	17	14	18	13	14	-0.464934	0.146246
CNN3_HUMAN	CNN3	Calponin-3	0.514573	-0.584963	0.652077	7	9	7	10	6	11	0.459519	0.147232
SNX1_HUMAN	SNX1	Sorting nexin-1	1	0	0	3	4	2	6	4	2	0.459102	0.148048
TOM1_HUMAN	TOM1	Target of Myb protein 1	-0.415037	-0.736966	0	4	5	3	3	3	3	-0.459102	0.150954
PP2AB_HUMAN	PPP2CB	Serine/threonine-protein phosphatase 2A catalytic subunit beta isoform	0.36257	0.36257	0	7	7	10	9	9	10	0.453607	0.152334
RS6_HUMAN	RPS6	40S ribosomal protein S6	-0.459432	-0.169925	0	11	9	8	8	8	8	-0.453607	0.152806
DDB1_HUMAN	DDB1	DNA damage-binding protein 1	-0.263034	-0.152003	0	18	20	17	15	18	17	-0.44986	0.153526
A0A087WXS7_HUMAN (+1)	ASNA1	ATPase ASNA1	0	0.514573	0.137504	8	7	10	8	10	11	0.447992	0.153739
LGUL_HUMAN	GLO1	Lactoylglutathione lyase	0.514573	0.321928	-0.152003	7	8	10	10	10	9	0.447992	0.153739
RFA1_HUMAN	RPA1	Replication protein A 70 kDa DNA-binding subunit	1	0.415037	0	2	3	5	4	4	5	0.445404	0.15456
C9JFV4_HUMAN (+1)	PELP1	Proline-, glutamic acid- and leucine-rich protein 1	0	1	0.415037	5	2	3	5	4	4	0.445404	0.15456
H15_HUMAN	HIST1H1B	Histone H1.5	0.415037	0.321928	0.415037	3	4	3	4	5	4	0.445404	0.15456
ADRM1_HUMAN	ADRM1	Proteasomal ubiquitin receptor ADRM1	0.321928	-0.415037	1.32193	4	4	2	5	3	5	0.445404	0.15456
E9PQY2_HUMAN (+1)	PFDN4	Prefoldin subunit 4	0	0	1.32193	4	4	2	4	4	5	0.445404	0.15456
F5H6E2_HUMAN	MYO1C	Unconventional myosin-Ic	-0.321928	-0.736966	0	5	5	3	4	3	3	-0.445404	0.155797
H3BVG0_HUMAN (+1)	NUP93	Nuclear pore complex protein Nup93	-0.415037	-0.415037	-0.321928	4	4	5	3	3	4	-0.445404	0.155797
EIF3K_HUMAN	EIF3K	Eukaryotic translation initiation factor 3 subunit K	-0.584963	-0.415037	0	6	4	3	4	3	3	-0.445404	0.155797
A6PVN5_HUMAN (+3)	PTPA	Serine/threonine-protein phosphatase 2A activator	-0.263034	-1	0	6	4	3	5	2	3	-0.445404	0.155797
RBM8A_HUMAN	RBM8A	RNA-binding protein 8A	0	-0.736966	-0.415037	4	5	4	4	3	3	-0.445404	0.155797
PA1B2_HUMAN	PAFAH1B2	Platelet-activating factor acetylhydrolase IB subunit beta	-1.32193	0	0	5	4	4	2	4	4	-0.445404	0.155797
H0YMF9_HUMAN (+2)	WDR61	WD repeat-containing protein 61	-1.80735	0.415037	0.415037	7	3	3	2	4	4	-0.445404	0.155797
DUT_HUMAN	DUT	Deoxyuridine 5'-triphosphate nucleotidohydrolase, mitochondrial	-0.415037	-0.321928	-0.415037	4	5	4	3	4	3	-0.445404	0.155797
TM165_HUMAN	TMEM165	Transmembrane protein 165	-1.32193	-0.415037	0.321928	5	4	4	2	3	5	-0.445404	0.155797
MOES_HUMAN	MSN	Moesin	0.289507	0	0.289507	9	8	9	11	8	11	0.442648	0.156303
UFL1_HUMAN	UFL1	E3 UFM1-protein ligase 1	0.415037	-0.152003	0.36257	9	10	7	12	9	9	0.442648	0.156303
COPE_HUMAN (+1)	COPE	Coatomer subunit epsilon	0.530515	-0.36257	0.321928	9	9	8	13	7	10	0.442648	0.156303
RL7_HUMAN	RPL7	60S ribosomal protein L7	0	0.180572	0.0824622	31	30	34	31	34	36	0.439618	0.15751
PRS8_HUMAN	PSMC5	26S protease regulatory subunit 8	0.415037	0	0.169925	9	10	8	12	10	9	0.437554	0.157846
IRGQ_HUMAN	IRGQ	Immunity-related GTPase family Q protein	0.321928	0.321928	0.415037	4	4	3	5	5	4	0.433233	0.159016
PKD2_HUMAN	PKD2	Polycystin-2	1	0.321928	-0.415037	3	4	4	6	5	3	0.433233	0.159016
GRP78_HUMAN	HSPA5	78 kDa glucose-regulated protein	2.08194	2.22635	2.11042	154	156	154	652	730	665	52.9148	0
EF1A1_HUMAN	EEF1A1	Elongation factor 1-alpha 1	1.18396	1.74664	1.77259	125	104	108	284	349	369	26.7067	0
FLNA_HUMAN	FLNA	Filamin-A	1.26614	1.28773	1.31177	116	111	114	279	271	283	20.435	0
ENPL_HUMAN	HSP90B1	Endoplasmin	1.0902	0.875821	0.866998	155	194	176	330	356	321	18.1672	0
ENOA_HUMAN	ENO1	Alpha-enolase	0.755581	1.11311	0.812768	154	141	152	260	305	267	15.3828	0
CH60_HUMAN	HSPD1	60 kDa heat shock protein, mitochondrial	-0.336812	-0.424785	-0.469344	682	792	785	540	590	567	-15.3653	0
ROA2_HUMAN	HNRNPA2B1	Heterogeneous nuclear ribonucleoproteins A2/B1	-0.629357	-0.89954	-1.24011	297	416	437	192	223	185	-19.8425	0
NUDC2_HUMAN	NUDCD2	NudC domain-containing protein 2	-0.321928	0	-0.736966	5	4	5	4	4	3	-0.433233	0.160363
RS19_HUMAN	RPS19	40S ribosomal protein S19	0	0	0.652077	10	11	7	10	11	11	0.432689	0.160637
C9JNW5_HUMAN (+2)	RPL24	60S ribosomal protein L24	0.137504	0.289507	0.137504	10	9	10	11	11	11	0.428036	0.161711
F8W1A4_HUMAN (+1)	AK2	Adenylate kinase 2, mitochondrial	0.203533	-0.0801703	0.115477	33	37	36	38	35	39	0.424499	0.162641
EIF3E_HUMAN	EIF3E	Eukaryotic translation initiation factor 3 subunit E	0.289507	-0.807355	0	9	14	11	11	8	11	-0.42358	0.163309
PRS6A_HUMAN (+1)	PSMC3	26S protease regulatory subunit 6A	-0.0641303	-0.353637	0.0703893	23	23	20	22	18	21	-0.422553	0.163434
B0QY89_HUMAN (+1)	EIF3L	Eukaryotic translation initiation factor 3 subunit L	-0.337035	0.263034	0.436099	24	20	17	19	24	23	0.422553	0.163701
G3V220_HUMAN (+1)	TCERG1	Transcription elongation regulator 1	-2.64386	1	1	1	1	1	0	2	2	0.422384	0.163786
E7EVZ1_HUMAN (+1)	ZFHX4	Zinc finger homeobox protein 4	0	1	1	1	1	1	1	2	2	0.422384	0.163786
CNOT1_HUMAN	CNOT1	CCR4-NOT transcription complex subunit 1	1	0	3.64386	1	1	0	2	1	2	0.422384	0.163786
EMAL4_HUMAN	EML4	Echinoderm microtubule-associated protein-like 4	1	2.64386	1	1	0	1	2	1	2	0.422384	0.163786
OXSR1_HUMAN	OXSR1	Serine/threonine-protein kinase R1	0	1	1	1	1	1	1	2	2	0.422384	0.163786
RIF1_HUMAN	RIF1	Telomere-associated protein RIF1	3.64386	1	2.64386	0	1	0	2	2	1	0.422384	0.163786
KLC2_HUMAN	KLC2	Kinesin light chain 2	1	-2.64386	3.64386	1	1	0	2	0	2	0.422384	0.163786
E7EUH7_HUMAN (+1)	PUS7	Pseudouridylate synthase 7 homolog	3.64386	1	0	0	1	0	2	2	0	0.422384	0.163786
RPAP3_HUMAN	RPAP3	RNA polymerase II-associated protein 3	0	1	1	1	1	1	1	2	2	0.422384	0.163786
VAPB_HUMAN	VAPB	Vesicle-associated membrane protein-associated protein B/C	1	1	0	1	1	1	2	2	1	0.422384	0.163786
GPTC8_HUMAN	GPATCH8	G patch domain-containing protein 8	0	1.58496	0	1	1	1	1	3	1	0.422384	0.163786
SC61B_HUMAN	SEC61B	Protein transport protein Sec61 subunit beta	0	1	1	1	1	1	1	2	2	0.422384	0.163786
RRP15_HUMAN	RRP15	RRP15-like protein	0	1.58496	0	1	1	1	1	3	1	0.422384	0.163786
ANKH1_HUMAN	ANKHD1	Ankyrin repeat and KH domain-containing protein 1	3.64386	1	0	0	1	0	2	2	0	0.422384	0.163786
FPR1_HUMAN	FPR1	fMet-Leu-Phe receptor	1	3.64386	2.64386	1	0	0	2	2	1	0.422384	0.163786
MAOX_HUMAN	ME1	NADP-dependent malic enzyme	2.64386	3.64386	3.64386	0	0	0	1	2	2	0.422384	0.163786
G3V5V3_HUMAN (+1)	NEMF	Nuclear export mediator factor NEMF (Fragment)	0	1	1	1	1	1	1	2	2	0.422384	0.163786
B3KVN2_HUMAN (+1)	FNTA	Farnesyltransferase, CAAX box, alpha, isoform CRA_c	1	0	1	1	1	1	2	1	2	0.422384	0.163786
H0YDM2_HUMAN (+1)	SOGA1	Protein SOGA1 (Fragment)	2.64386	3.64386	1	0	0	1	1	2	2	0.422384	0.163786
F8WF48_HUMAN (+1)	SEC62	Translocation protein SEC62	3.64386	0	1	0	1	1	2	1	2	0.422384	0.163786
FBX50_HUMAN	NCCRP1	F-box only protein 50	1	0	1	1	1	1	2	1	2	0.422384	0.163786
OGFR_HUMAN	OGFR	Opioid growth factor receptor	1	0	1	1	0	1	2	0	2	0.422384	0.163786
FERM2_HUMAN	FERMT2	Fermitin family homolog 2	1	1	2.64386	1	1	0	2	2	1	0.422384	0.163786
UMPS_HUMAN	UMPS	Uridine 5'-monophosphate synthase	3.64386	0	1	0	1	1	2	1	2	0.422384	0.163786
TNR5_HUMAN	CD40	Tumor necrosis factor receptor superfamily member 5	2.64386	4.22882	0	0	0	1	1	3	1	0.422384	0.163786
F6VDE0_HUMAN	SMARCA2	Probable global transcription activator SNF2L2	-2.64386	0	4.22882	1	0	0	0	0	3	0.422384	0.163786
CN142_HUMAN	C14orf142	Uncharacterized protein C14orf142	2.64386	1	1	0	1	1	1	2	2	0.422384	0.163786
CFA20_HUMAN	CFAP20	Cilia- and flagella-associated protein 20	1	0	3.64386	1	1	0	2	1	2	0.422384	0.163786
BT3A1_HUMAN	BTN3A1	Butyrophilin subfamily 3 member A1	3.64386	2.64386	1	0	0	1	2	1	2	0.422384	0.163786
SP16H_HUMAN	SUPT16H	FACT complex subunit SPT16	2.64386	3.64386	3.64386	0	0	0	1	2	2	0.422384	0.163786
CHD5_HUMAN (+1)	CHD5	Chromodomain-helicase-DNA-binding protein 5	3.64386	-2.64386	3.64386	0	1	0	2	0	2	0.422384	0.163786
A2MG_HUMAN	A2M	Alpha-2-macroglobulin	3.64386	3.64386	2.64386	0	0	0	2	2	1	0.422384	0.163786
SSRP1_HUMAN	SSRP1	FACT complex subunit SSRP1	4.22882	0	0	0	0	0	3	0	0	0.422384	0.163786
C9JCY0_HUMAN (+1)	RNF13	E3 ubiquitin-protein ligase RNF13 (Fragment)	3.64386	0	3.64386	0	1	0	2	1	2	0.422384	0.163786
EI2BA_HUMAN (+1)	EIF2B1	Translation initiation factor eIF-2B subunit alpha	3.64386	3.64386	0	0	0	1	2	2	1	0.422384	0.163786
A0A087X295_HUMAN (+1)	WDR6	WD repeat-containing protein 6	2.64386	2.64386	1.58496	0	0	1	1	1	3	0.422384	0.163786
D6RGE2_HUMAN (+1)	ISOC1	Isochorismatase domain-containing protein 1 (Fragment)	-2.64386	2.64386	1.58496	1	0	1	0	1	3	0.422384	0.163786
GAN_HUMAN	GAN	Gigaxonin	3.64386	3.64386	-2.64386	0	0	1	2	2	0	0.422384	0.163786
HMGB3_HUMAN	HMGB3	High mobility group protein B3	3.64386	3.64386	2.64386	0	0	0	2	2	1	0.422384	0.163786
UPP1_HUMAN	UPP1	Uridine phosphorylase 1	3.64386	3.64386	2.64386	0	0	0	2	2	1	0.422384	0.163786
HTR5B_HUMAN	HEATR5B	HEAT repeat-containing protein 5B	2.64386	3.64386	3.64386	0	0	0	1	2	2	0.422384	0.163786
PCDH1_HUMAN	PCDH1	Protocadherin-1	0	3.64386	1	0	0	1	0	2	2	0.422384	0.163786
LAMA1_HUMAN	LAMA1	Laminin subunit alpha-1	2.64386	4.22882	0	0	0	0	1	3	0	0.422384	0.163786
ELP1_HUMAN (+1)	IKBKAP	Elongator complex protein 1	4.22882	2.64386	0	0	0	0	3	1	0	0.422384	0.163786
SMG1_HUMAN	SMG1	Serine/threonine-protein kinase SMG1	3.64386	3.64386	0	0	0	0	2	2	0	0.422384	0.163786
H0Y8X6_HUMAN (+1)	NEDD4	E3 ubiquitin-protein ligase NEDD4 (Fragment)	0	2.64386	4.22882	0	0	0	0	1	3	0.422384	0.163786
D6R9P4_HUMAN (+2)	GNPDA1	Glucosamine-6-phosphate isomerase	0	3.64386	3.64386	0	0	0	0	2	2	0.422384	0.163786
GPI8_HUMAN	PIGK	GPI-anchor transamidase	0	3.64386	3.64386	0	0	0	0	2	2	0.422384	0.163786
A0A087WZG2_HUMAN (+2)	MST1R	Macrophage-stimulating protein receptor	0	4.22882	0	0	0	0	0	3	0	0.422384	0.163786
H7BY84_HUMAN (+2)	GTF3C5	General transcription factor 3C polypeptide 5	0	0	4.22882	0	0	0	0	0	3	0.422384	0.163786
XIRP2_HUMAN	XIRP2	Xin actin-binding repeat-containing protein 2	-1.58496	0	-2.64386	3	0	1	1	0	0	-0.422384	0.185758
B7ZVY7_HUMAN (+3)	CDC2L1	Cell division cycle 2-like 1 (PITSLRE proteins)	-1	0	-1	2	1	2	1	1	1	-0.422384	0.185758
ARGAL_HUMAN	ARHGEF10L	Rho guanine nucleotide exchange factor 10-like protein	0	2.64386	-1.58496	1	0	3	1	1	1	-0.422384	0.185758
S12A1_HUMAN	SLC12A1	Solute carrier family 12 member 1	0	2.64386	-1.58496	1	0	3	1	1	1	-0.422384	0.185758
PRPF3_HUMAN	PRPF3	U4/U6 small nuclear ribonucleoprotein Prp3	-1.58496	-2.64386	-2.64386	3	1	1	1	0	0	-0.422384	0.185758
SYF1_HUMAN	XAB2	Pre-mRNA-splicing factor SYF1	0	-3.64386	-3.64386	1	2	2	1	0	0	-0.422384	0.185758
HCN4_HUMAN	HCN4	Potassium/sodium hyperpolarization-activated cyclic nucleotide-gated channel 4	-4.22882	-2.64386	-2.64386	3	1	1	0	0	0	-0.422384	0.185758
WBP11_HUMAN	WBP11	WW domain-binding protein 11	-1.58496	0	0	3	1	1	1	1	1	-0.422384	0.185758
A0A0J9YX13_HUMAN (+4)	TSTA3	GDP-L-fucose synthase (Fragment)	2.64386	-1	-1	0	2	2	1	1	1	-0.422384	0.185758
MTA1_HUMAN	MTA1	Metastasis-associated protein MTA1	-3.64386	-3.64386	-2.64386	2	2	1	0	0	0	-0.422384	0.185758
DIDO1_HUMAN	DIDO1	Death-inducer obliterator 1	-3.64386	-2.64386	-3.64386	2	1	2	0	0	0	-0.422384	0.185758
B8ZZN6_HUMAN (+1)	SUMO1	Small ubiquitin-related modifier 1	0	0	-1.58496	1	1	3	1	1	1	-0.422384	0.185758
A0A0A0MTB8_HUMAN (+1)	WDR36	WD repeat-containing protein 36	-1.58496	0	0	3	1	1	1	1	1	-0.422384	0.185758
CP4X1_HUMAN	CYP4X1	Cytochrome P450 4X1	-1.58496	0	0	3	1	1	1	1	1	-0.422384	0.185758
RASN_HUMAN	NRAS	GTPase NRas	0	-3.64386	-3.64386	1	2	2	1	0	0	-0.422384	0.185758
HDHD3_HUMAN	HDHD3	Haloacid dehalogenase-like hydrolase domain-containing protein 3	-3.64386	-2.64386	-3.64386	2	1	2	0	0	0	-0.422384	0.185758
B5ME60_HUMAN (+5)	POU2F2	POU domain protein	-1	0	-3.64386	2	0	2	1	0	0	-0.422384	0.185758
A0A0A0MRL6_HUMAN (+2)	ABLIM1	Actin-binding LIM protein 1	-1	-1	-2.64386	2	2	1	1	1	0	-0.422384	0.185758
ITPR3_HUMAN	ITPR3	Inositol 1,4,5-trisphosphate receptor type 3	0	-1	-1	1	2	2	1	1	1	-0.422384	0.185758
A0A1B0GW05_HUMAN (+1)	DPY19L1	Probable C-mannosyltransferase DPY19L1	-1	-3.64386	2.64386	2	2	0	1	0	1	-0.422384	0.185758
A0A0A0MT83_HUMAN (+1)	IVD	Isovaleryl-CoA dehydrogenase, mitochondrial	-3.64386	-1	0	2	2	0	0	1	0	-0.422384	0.185758
F2Z2U4_HUMAN (+2)	TRRAP	Transformation/transcription domain-associated protein	-3.64386	-3.64386	-2.64386	2	2	1	0	0	0	-0.422384	0.185758
USPL1_HUMAN	USPL1	SUMO-specific isopeptidase USPL1	-1	-3.64386	0	2	2	0	1	0	0	-0.422384	0.185758
H3BRG4_HUMAN (+1)	UQCRC2	Cytochrome b-c1 complex subunit 2, mitochondrial	0	0	-4.22882	0	1	3	0	1	0	-0.422384	0.185758
LCAP_HUMAN	LNPEP	Leucyl-cystinyl aminopeptidase	-2.64386	-2.64386	-4.22882	1	1	3	0	0	0	-0.422384	0.185758
RDH14_HUMAN	RDH14	Retinol dehydrogenase 14	-1	-1	0	2	2	1	1	1	1	-0.422384	0.185758
DJB12_HUMAN (+1)	DNAJB12	DnaJ homolog subfamily B member 12	-1	0	-1	2	1	2	1	1	1	-0.422384	0.185758
RBM22_HUMAN	RBM22	Pre-mRNA-splicing factor RBM22	-3.64386	-1	0	2	2	1	0	1	1	-0.422384	0.185758
A0A087WV25_HUMAN (+1)	FGFR1OP	FGFR1 oncogene partner	-1	-1	-2.64386	2	2	1	1	1	0	-0.422384	0.185758
CELR1_HUMAN	CELSR1	Cadherin EGF LAG seven-pass G-type receptor 1	-1	-1	-2.64386	2	2	1	1	1	0	-0.422384	0.185758
SIA8F_HUMAN	ST8SIA6	Alpha-2,8-sialyltransferase 8F	-2.64386	0	-1.58496	1	1	3	0	1	1	-0.422384	0.185758
DDX41_HUMAN (+1)	DDX41	Probable ATP-dependent RNA helicase DDX41	0	-1.58496	-2.64386	1	3	1	1	1	0	-0.422384	0.185758
FPRP_HUMAN	PTGFRN	Prostaglandin F2 receptor negative regulator	-1	-1	0	2	2	0	1	1	0	-0.422384	0.185758
FA83H_HUMAN (+1)	FAM83H	Protein FAM83H	-1	-3.64386	-2.64386	2	2	1	1	0	0	-0.422384	0.185758
CUL4A_HUMAN	CUL4A	Cullin-4A	-4.22882	0	0	3	0	1	0	0	1	-0.422384	0.185758
MTEF3_HUMAN	MTERF3	Transcription termination factor 3, mitochondrial	-1	-1	0	2	2	0	1	1	0	-0.422384	0.185758
A0A0U1RRH6_HUMAN (+1)	PHF14	PHD finger protein 14	-4.22882	-2.64386	-2.64386	3	1	1	0	0	0	-0.422384	0.185758
F6TB26_HUMAN (+2)	TDRKH	Tudor and KH domain-containing protein	-2.64386	-4.22882	-2.64386	1	3	1	0	0	0	-0.422384	0.185758
A0A087WYP2_HUMAN	SELENOH	Selenoprotein H	-2.64386	-3.64386	-3.64386	1	2	2	0	0	0	-0.422384	0.185758
A0A0C4DFY5_HUMAN (+2)	GPRC5C	G-protein-coupled receptor family C group 5 member C	-3.64386	-3.64386	0	2	2	0	0	0	0	-0.422384	0.185758
F5GWX2_HUMAN (+1)	HEBP1	Heme-binding protein 1	-1	-1	-2.64386	2	2	1	1	1	0	-0.422384	0.185758
RRF2M_HUMAN	GFM2	Ribosome-releasing factor 2, mitochondrial	0	-1	-3.64386	1	2	2	1	1	0	-0.422384	0.185758
B5MD23_HUMAN (+1)	TSPAN9	Tetraspanin	-1	-3.64386	0	2	2	1	1	0	1	-0.422384	0.185758
OR4CG_HUMAN	OR4C16	Olfactory receptor 4C16	2.64386	-1.58496	0	0	3	1	1	1	1	-0.422384	0.185758
DNJC8_HUMAN	DNAJC8	DnaJ homolog subfamily C member 8	-1	0	-3.64386	2	1	2	1	1	0	-0.422384	0.185758
J3QLS3_HUMAN (+2)	MRPS7	28S ribosomal protein S7, mitochondrial	-1	-2.64386	-1	2	1	2	1	0	1	-0.422384	0.185758
G3V198_HUMAN (+1)	NUP160	Nuclear pore complex protein Nup160 (Fragment)	0	-4.22882	-2.64386	0	3	1	0	0	0	-0.422384	0.185758
A0A087WTU5_HUMAN (+2)	NOL4L	Nucleolar protein 4-like	-4.22882	0	-2.64386	3	1	1	0	1	0	-0.422384	0.185758
ATOX1_HUMAN (+2)	ATOX1	Copper transport protein ATOX1	-1.58496	0	0	3	0	0	1	0	0	-0.422384	0.185758
S35F2_HUMAN	SLC35F2	Solute carrier family 35 member F2	-3.64386	-2.64386	-3.64386	2	1	2	0	0	0	-0.422384	0.185758
KCMA1_HUMAN (+2)	KCNMA1	Calcium-activated potassium channel subunit alpha-1	2.64386	-1.58496	0	0	3	0	1	1	0	-0.422384	0.185758
B5MDU6_HUMAN (+1)	LDAH	Lipid droplet-associated hydrolase	-4.22882	-2.64386	-2.64386	3	1	1	0	0	0	-0.422384	0.185758
F5H365_HUMAN (+1)	SEC23A	Protein transport protein Sec23A	-4.22882	0	-2.64386	3	0	1	0	0	0	-0.422384	0.185758
ABC3C_HUMAN	APOBEC3C	DNA dC->dU-editing enzyme APOBEC-3C	-1	-3.64386	-2.64386	2	2	1	1	0	0	-0.422384	0.185758
CPSF3_HUMAN (+1)	CPSF3	Cleavage and polyadenylation specificity factor subunit 3	-3.64386	-2.64386	-1	2	1	2	0	0	1	-0.422384	0.185758
CLD3_HUMAN	CLDN3	Claudin-3	0	2.64386	-4.22882	1	0	3	1	1	0	-0.422384	0.185758
A0A087WYU6_HUMAN (+3)	ACP6	Lysophosphatidic acid phosphatase type 6 (Fragment)	0	-3.64386	-3.64386	1	2	2	1	0	0	-0.422384	0.185758
TMX4_HUMAN	TMX4	Thioredoxin-related transmembrane protein 4	-3.64386	-2.64386	-3.64386	2	1	2	0	0	0	-0.422384	0.185758
FAH2A_HUMAN	FAHD2A	Fumarylacetoacetate hydrolase domain-containing protein 2A	-4.22882	-2.64386	0	3	1	0	0	0	0	-0.422384	0.185758
PPGB_HUMAN (+2)	CTSA	Lysosomal protective protein	-2.64386	-3.64386	-3.64386	1	2	2	0	0	0	-0.422384	0.185758
C43BP_HUMAN	COL4A3BP	Collagen type IV alpha-3-binding protein	-3.64386	-1	0	2	2	0	0	1	0	-0.422384	0.185758
A0A087WWM6_HUMAN (+2)	PRODH	Proline dehydrogenase 1, mitochondrial	0	-3.64386	-3.64386	0	2	2	0	0	0	-0.422384	0.185758
TIP39_HUMAN	PTH2	Tuberoinfundibular peptide of 39 residues	-4.22882	-2.64386	0	3	1	0	0	0	0	-0.422384	0.185758
B8ZZX6_HUMAN (+1)	STEAP3	Metalloreductase STEAP3	-3.64386	-3.64386	0	2	2	0	0	0	0	-0.422384	0.185758
A6NEL0_HUMAN (+2)	HMGN1	Non-histone chromosomal protein HMG-14	-3.64386	-3.64386	-2.64386	2	2	1	0	0	0	-0.422384	0.185758
H7C285_HUMAN (+1)	TSPAN15	Tetraspanin-15 (Fragment)	-3.64386	-3.64386	-2.64386	2	2	1	0	0	0	-0.422384	0.185758
CATZ_HUMAN	CTSZ	Cathepsin Z	-2.64386	-3.64386	-3.64386	1	2	2	0	0	0	-0.422384	0.185758
MPP5_HUMAN	MPP5	MAGUK p55 subfamily member 5	-3.64386	2.64386	-3.64386	2	0	2	0	1	0	-0.422384	0.185758
NU205_HUMAN	NUP205	Nuclear pore complex protein Nup205	-3.64386	2.64386	-3.64386	2	0	2	0	1	0	-0.422384	0.185758
NDUS6_HUMAN	NDUFS6	NADH dehydrogenase [ubiquinone] iron-sulfur protein 6, mitochondrial	-2.64386	-3.64386	-3.64386	1	2	2	0	0	0	-0.422384	0.185758
A0A0A0MSE1_HUMAN (+1)	ERBB4	Receptor protein-tyrosine kinase	-2.64386	0	-4.22882	1	0	3	0	0	0	-0.422384	0.185758
PAR2_HUMAN	F2RL1	Proteinase-activated receptor 2	-2.64386	2.64386	-4.22882	1	0	3	0	1	0	-0.422384	0.185758
SPTC2_HUMAN	SPTLC2	Serine palmitoyltransferase 2	0	-4.22882	-2.64386	0	3	1	0	0	0	-0.422384	0.185758
WRN_HUMAN	WRN	Werner syndrome ATP-dependent helicase	-4.22882	2.64386	0	3	0	0	0	1	0	-0.422384	0.185758
TIDC1_HUMAN	TIMMDC1	Complex I assembly factor TIMMDC1, mitochondrial	-4.22882	-2.64386	0	3	1	0	0	0	0	-0.422384	0.185758
SYYM_HUMAN	YARS2	Tyrosine--tRNA ligase, mitochondrial	0	-4.22882	0	0	3	0	0	0	0	-0.422384	0.185758
C1GLT_HUMAN	C1GALT1	Glycoprotein-N-acetylgalactosamine 3-beta-galactosyltransferase 1	0	-3.64386	-3.64386	0	2	2	0	0	0	-0.422384	0.185758
G3V1Q5_HUMAN (+3)	2017-03-10	Probable E3 ubiquitin-protein ligase MARCH10	0	-3.64386	-3.64386	0	2	2	0	0	0	-0.422384	0.185758
FAD1_HUMAN (+1)	FLAD1	FAD synthase	0	-2.64386	-4.22882	0	1	3	0	0	0	-0.422384	0.185758
RTCB_HUMAN	RTCB	tRNA-splicing ligase RtcB homolog	-0.241008	0	-0.289507	13	11	11	11	11	9	-0.419305	0.189198
PSMG1_HUMAN	PSMG1	Proteasome assembly chaperone 1	0.321928	0	0.584963	4	4	4	5	4	6	0.422312	0.189716
H4_HUMAN	HIST1H4A	Histone H4	-0.584963	1.32193	0.584963	6	2	4	4	5	6	0.422312	0.189716
BZW1_HUMAN	BZW1	Basic leucine zipper and W2 domain-containing protein 1	1.22239	0.321928	-0.736966	3	4	5	7	5	3	0.422312	0.189716
PHF5A_HUMAN	PHF5A	PHD finger-like domain-containing protein 5A	-0.321928	0	-0.485427	5	4	7	4	4	5	-0.41243	0.191599
TSN13_HUMAN	TSPAN13	Tetraspanin-13	-0.736966	0	-0.263034	5	5	6	3	5	5	-0.41243	0.191599
CALX_HUMAN	CANX	Calnexin	-0.188445	-0.117836	0.180572	98	102	90	86	94	102	-0.412147	0.191634
RL5_HUMAN	RPL5	60S ribosomal protein L5	0.201634	0.184425	-0.0740006	20	22	20	23	25	19	0.420386	0.19238
LDHB_HUMAN	LDHB	L-lactate dehydrogenase B chain	0	0.415037	0.125531	11	9	11	11	12	12	0.419305	0.192537
J3KTL2_HUMAN (+1)	SRSF1	Serine/arginine-rich-splicing factor 1	-0.10188	-0.0671142	-0.0347654	44	44	42	41	42	41	-0.403687	0.194191
A0A0G2JPQ2_HUMAN (+1)	NLRP2	NACHT, LRR and PYD domains-containing protein 2	0.584963	-0.263034	0.736966	4	6	3	6	5	5	0.41243	0.194216
ZC3H4_HUMAN	ZC3H4	Zinc finger CCCH domain-containing protein 4	-0.263034	0	-0.584963	6	5	6	5	5	4	-0.403426	0.195336
A0A087X1G7_HUMAN (+2)	SELENOF	Selenoprotein F	-1	0	0	6	6	5	3	6	5	-0.403426	0.195336
RS18_HUMAN	RPS18	40S ribosomal protein S18	0.241008	0	0.289507	11	13	9	13	13	11	0.411253	0.195591
E7EQV9_HUMAN (+1)	RPL15	Ribosomal protein L15 (Fragment)	0.540568	0.137504	-0.263034	11	10	12	16	11	10	0.411253	0.195591
RS11_HUMAN	RPS11	40S ribosomal protein S11	0.485427	0.115477	-0.137504	10	12	11	14	13	10	0.411253	0.195591
ANM1_HUMAN (+2)	PRMT1	Protein arginine N-methyltransferase 1	-0.0641303	0.0565835	0.295456	23	25	22	22	26	27	0.404518	0.197411
STT3A_HUMAN	STT3A	Dolichyl-diphosphooligosaccharide--protein glycosyltransferase subunit STT3A	-0.263034	-0.263034	-0.263034	6	6	6	5	5	5	-0.395169	0.199474
DCXR_HUMAN	DCXR	L-xylulose reductase	-0.584963	0.263034	-0.485427	6	5	7	4	6	5	-0.395169	0.199474
F120A_HUMAN	FAM120A	Constitutive coactivator of PPAR-gamma-like protein 1	0	-0.222392	-0.485427	4	7	7	4	6	5	-0.395169	0.199474
A0A087WXM6_HUMAN (+4)	RPL17	60S ribosomal protein L17 (Fragment)	-0.29956	-0.106915	0	16	14	12	13	13	12	-0.393556	0.200307
AIMP1_HUMAN	AIMP1	Aminoacyl tRNA synthase complex-interacting multifunctional protein 1	-0.321928	0.447459	0.321928	15	11	12	12	15	15	0.393556	0.203606
ATRN1_HUMAN	ATRNL1	Attractin-like protein 1	3.64386	-1	1.58496	0	2	1	2	1	3	0.391488	0.204388
E7EVM7_HUMAN (+1)	PIEZO2	Piezo-type mechanosensitive ion channel component	2.64386	0	1.58496	0	2	1	1	2	3	0.391488	0.204388
A0A0A0MR02_HUMAN (+1)	VDAC2	Voltage-dependent anion-selective channel protein 2 (Fragment)	1	0.584963	2.64386	1	2	0	2	3	1	0.391488	0.204388
PWP2_HUMAN	PWP2	Periodic tryptophan protein 2 homolog	1	0.584963	0	1	2	1	2	3	1	0.391488	0.204388
PODXL_HUMAN	PODXL	Podocalyxin	2.64386	1.58496	0	0	1	2	1	3	2	0.391488	0.204388
NUD19_HUMAN	NUDT19	Nucleoside diphosphate-linked moiety X motif 19	1	0.584963	0	1	2	1	2	3	1	0.391488	0.204388
AIF1L_HUMAN	AIF1L	Allograft inflammatory factor 1-like	1	1.58496	-1	1	1	2	2	3	1	0.391488	0.204388
GBF1_HUMAN	GBF1	Golgi-specific brefeldin A-resistance guanine nucleotide exchange factor 1	3.64386	0	1	0	2	1	2	2	2	0.391488	0.204388
A0A087WY08_HUMAN (+1)	THSD7A	Thrombospondin type-1 domain-containing protein 7A	-2.64386	0	1.58496	1	2	1	0	2	3	0.391488	0.204388
UBP24_HUMAN	USP24	Ubiquitin carboxyl-terminal hydrolase 24	3.64386	0	0.584963	0	0	2	2	0	3	0.391488	0.204388
MCMBP_HUMAN	MCMBP	Mini-chromosome maintenance complex-binding protein	0	1	1	2	1	1	2	2	2	0.391488	0.204388
DNLI1_HUMAN (+1)	LIG1	DNA ligase 1	-1	1.58496	1	2	1	1	1	3	2	0.391488	0.204388
A0A1B0GTU4_HUMAN (+4)	PXN	Paxillin	1	0.584963	-2.64386	1	2	1	2	3	0	0.391488	0.204388
VW5B2_HUMAN	VWA5B2	von Willebrand factor A domain-containing protein 5B2	3.64386	1.58496	-3.64386	0	1	2	2	3	0	0.391488	0.204388
TIPRL_HUMAN	TIPRL	TIP41-like protein	3.64386	2.64386	0.584963	0	0	2	2	1	3	0.391488	0.204388
ARF6_HUMAN	ARF6	ADP-ribosylation factor 6	3.64386	1	0	0	1	2	2	2	2	0.391488	0.204388
ATX2L_HUMAN	ATXN2L	Ataxin-2-like protein	2.64386	3.64386	0.584963	0	0	2	1	2	3	0.391488	0.204388
M0R0P8_HUMAN (+2)	MYO9B	Unconventional myosin-IXb	0.584963	3.64386	2.64386	2	0	0	3	2	1	0.391488	0.204388
TRNK1_HUMAN	TRANK1	TPR and ankyrin repeat-containing protein 1	-0.584963	2.64386	-1	3	0	2	2	1	1	-0.391488	0.21254
RED_HUMAN	IK	Protein Red	-1	-3.64386	0	2	2	2	1	0	2	-0.391488	0.21254
J3KN66_HUMAN	TOR1AIP1	Torsin-1A-interacting protein 1	0	-1	-1	2	2	2	2	1	1	-0.391488	0.21254
RM01_HUMAN	MRPL1	39S ribosomal protein L1, mitochondrial	0	-0.584963	-1	1	3	2	1	2	1	-0.391488	0.21254
AQR_HUMAN	AQR	Intron-binding protein aquarius	0	-4.22882	-2.64386	2	3	1	2	0	0	-0.391488	0.21254
ARP5L_HUMAN	ARPC5L	Actin-related protein 2/3 complex subunit 5-like protein	-1	-0.584963	0	2	3	1	1	2	1	-0.391488	0.21254
RRAGC_HUMAN (+1)	RRAGC	Ras-related GTP-binding protein C	-1	-0.584963	0	2	3	1	1	2	1	-0.391488	0.21254
RAB25_HUMAN	RAB25	Ras-related protein Rab-25	-3.64386	-1	0	2	2	2	0	1	2	-0.391488	0.21254
C9JW96_HUMAN (+4)	PHB	Prohibitin (Fragment)	-1.58496	0	-2.64386	3	2	1	1	2	0	-0.391488	0.21254
PDLI7_HUMAN	PDLIM7	PDZ and LIM domain protein 7	0	-1	-1	2	2	2	2	1	1	-0.391488	0.21254
SCPDL_HUMAN	SCCPDH	Saccharopine dehydrogenase-like oxidoreductase	1	-1.58496	-1	1	3	2	2	1	1	-0.391488	0.21254
A0A0C4DGV4_HUMAN	LAMTOR5	Hepatitis B virus x interacting protein	0	-1	-0.584963	1	2	3	1	1	2	-0.391488	0.21254
PPOX_HUMAN	PPOX	Protoporphyrinogen oxidase	0	-1	-0.584963	1	2	3	1	1	2	-0.391488	0.21254
LNP_HUMAN	LNP	Protein lunapark	-1	0	-0.584963	2	1	3	1	1	2	-0.391488	0.21254
PRP4_HUMAN	PRPF4	U4/U6 small nuclear ribonucleoprotein Prp4	-2.64386	-0.584963	-1	1	3	2	0	2	1	-0.391488	0.21254
RM09_HUMAN	MRPL9	39S ribosomal protein L9, mitochondrial	1	-3.64386	-1.58496	1	2	3	2	0	1	-0.391488	0.21254
A0A096LPC8_HUMAN (+1)	OSBPL9	Oxysterol-binding protein-related protein 9 (Fragment)	-0.584963	-1	0	3	2	1	2	1	1	-0.391488	0.21254
NOL6_HUMAN	NOL6	Nucleolar protein 6	-0.584963	-1	-2.64386	3	2	1	2	1	0	-0.391488	0.21254
A0A0A6YYC7_HUMAN (+1)	ZFP91-CNTF	HCG2042749, isoform CRA_d	-0.584963	0	-3.64386	3	1	2	2	1	0	-0.391488	0.21254
PUM3_HUMAN	PUM3	Pumilio homolog 3	-0.584963	-3.64386	-2.64386	3	2	1	2	0	0	-0.391488	0.21254
CADH3_HUMAN (+1)	CDH3	Cadherin-3	-1	2.64386	0	4	0	0	2	1	0	-0.391488	0.21254
RHG01_HUMAN	ARHGAP1	Rho GTPase-activating protein 1	0	0.241008	-0.628031	15	11	17	15	13	11	-0.390368	0.213166
PGRC2_HUMAN	PGRMC2	Membrane-associated progesterone receptor component 2	0	-0.485427	-0.321928	7	7	5	7	5	4	-0.387559	0.214378
DDX21_HUMAN	DDX21	Nucleolar RNA helicase 2	0.0931094	0	0.0892673	45	45	47	48	45	50	0.390953	0.215311
SNAG_HUMAN	NAPG	Gamma-soluble NSF attachment protein	0	-0.263034	1	6	6	4	6	5	8	0.387559	0.216223
B1AJY7_HUMAN (+1)	PSMD10	26S proteasome non-ATPase regulatory subunit 10	-0.263034	1	0	6	4	6	5	8	6	0.387559	0.216223
ARPC3_HUMAN	ARPC3	Actin-related protein 2/3 complex subunit 3	0.485427	0.485427	-0.263034	5	5	6	7	7	5	0.387559	0.216223
GRWD1_HUMAN	GRWD1	Glutamate-rich WD repeat-containing protein 1	0.321928	0.263034	0.192645	4	5	7	5	6	8	0.387559	0.216223
NASP_HUMAN	NASP	Nuclear autoantigenic sperm protein	-0.0995357	0.106915	0.415037	15	13	12	14	14	16	0.387283	0.217288
AL9A1_HUMAN	ALDH9A1	4-trimethylaminobutyraldehyde dehydrogenase	-0.222392	0.485427	-1	7	5	8	6	7	4	-0.38051	0.217546
S10AA_HUMAN	S100A10	Protein S100-A10	-0.222392	0.222392	-0.807355	7	6	7	6	7	4	-0.38051	0.217546
ACTN1_HUMAN	ACTN1	Alpha-actinin-1	-0.0544478	-0.0840643	-0.0297473	54	53	49	52	50	48	-0.379701	0.217795
PSA5_HUMAN	PSMA5	Proteasome subunit alpha type-5	-0.29956	0.180572	0.584963	16	15	10	13	17	15	0.384294	0.218137
DDX1_HUMAN	DDX1	ATP-dependent RNA helicase DDX1	-0.237039	0.146841	0.369234	33	28	24	28	31	31	0.38025	0.220383
ERIC1_HUMAN	ERICH1	Glutamate-rich protein 1	4.22882	-1	0.584963	0	2	2	3	1	3	0.368199	0.225966
A0A087WW63_HUMAN (+7)	CACNA1A	Voltage-dependent P/Q-type calcium channel subunit alpha	2	-2.64386	-0.584963	1	1	3	4	0	2	0.368199	0.225966
GNAS1_HUMAN (+1)	GNAS	Guanine nucleotide-binding protein G(s) subunit alpha isoforms XLas	0.584963	1.58496	-1	2	1	2	3	3	1	0.368199	0.225966
GYS1_HUMAN	GYS1	Glycogen [starch] synthase, muscle	0.584963	0.584963	2.64386	2	2	0	3	3	1	0.368199	0.225966
PTRD1_HUMAN	PTRHD1	Putative peptidyl-tRNA hydrolase PTRHD1	0.584963	0.584963	2.64386	2	2	0	3	3	1	0.368199	0.225966
CHMP5_HUMAN	CHMP5	Charged multivesicular body protein 5	0	3.64386	1	3	0	1	3	2	2	0.368199	0.225966
DAXX_HUMAN	DAXX	Death domain-associated protein 6	3.64386	1.58496	-0.584963	0	1	3	2	3	2	0.368199	0.225966
RIOK1_HUMAN	RIOK1	Serine/threonine-protein kinase RIO1	0	4.22882	0	3	0	0	3	3	0	0.368199	0.225966
A0A0A0MTS7_HUMAN	TTN	Titin	0	0	-4.22882	2	2	3	2	2	0	-0.368199	0.234145
SPAG1_HUMAN	SPAG1	Sperm-associated antigen 1	1.58496	-2	-1	1	4	2	3	1	1	-0.368199	0.234145
TSTD1_HUMAN	TSTD1	Thiosulfate sulfurtransferase/rhodanese-like domain-containing protein 1	0	-1	0	2	4	1	2	2	1	-0.368199	0.234145
PLOD1_HUMAN	PLOD1	Procollagen-lysine,2-oxoglutarate 5-dioxygenase 1	0	-4.22882	0	2	3	2	2	0	2	-0.368199	0.234145
2A5D_HUMAN (+1)	PPP2R5D	Serine/threonine-protein phosphatase 2A 56 kDa regulatory subunit delta isoform	0	0	-1.58496	2	2	3	2	2	1	-0.368199	0.234145
FXR2_HUMAN	FXR2	Fragile X mental retardation syndrome-related protein 2	0.584963	-2	0	2	4	1	3	1	1	-0.368199	0.234145
E5RIZ4_HUMAN (+1)	MRPL15	39S ribosomal protein L15, mitochondrial (Fragment)	1	-1.58496	-0.584963	1	3	3	2	1	2	-0.368199	0.234145
TRIM3_HUMAN	TRIM3	Tripartite motif-containing protein 3	-0.584963	0	-1	3	2	2	2	2	1	-0.368199	0.234145
A0A0J9YXF2_HUMAN (+3)	PON2	Paraoxonase 2, isoform CRA_a	0	0	-1.58496	2	2	3	2	2	1	-0.368199	0.234145
TIM8A_HUMAN	TIMM8A	Mitochondrial import inner membrane translocase subunit Tim8 A	1	-0.584963	-1.58496	1	3	3	2	2	1	-0.368199	0.234145
BST2_HUMAN	BST2	Bone marrow stromal antigen 2	-0.584963	0	-3.64386	3	2	2	2	2	0	-0.368199	0.234145
CLCB_HUMAN	CLTB	Clathrin light chain B	0.192645	-0.192645	-0.807355	7	8	7	8	7	4	-0.367832	0.235601
ACLY_HUMAN	ACLY	ATP-citrate synthase	0.0874628	-0.29956	0.485427	16	16	15	17	13	21	0.36812	0.236561
SNAA_HUMAN	NAPA	Alpha-soluble NSF attachment protein	0	-0.847997	0.192645	7	9	7	7	5	8	-0.362098	0.237649
XRN2_HUMAN	XRN2	5'-3' exoribonuclease 2	0	-0.222392	-0.321928	6	7	10	6	6	8	-0.362098	0.237649
API5_HUMAN (+1)	API5	Apoptosis inhibitor 5	0.415037	0.341037	-0.469485	15	15	18	20	19	13	0.36568	0.238213
F8VZX2_HUMAN	PCBP2	Poly(rC)-binding protein 2	-0.415037	-0.247928	0.321928	20	19	16	15	16	20	-0.358735	0.238804
A0A087WUQ6_HUMAN (+1)	GPX1	Glutathione peroxidase	0.192645	1.32193	-0.847997	7	4	9	8	10	5	0.362098	0.239197
METK2_HUMAN	MAT2A	S-adenosylmethionine synthase isoform type-2	0	0.222392	0.415037	8	6	6	8	7	8	0.362098	0.239197
UBP7_HUMAN	USP7	Ubiquitin carboxyl-terminal hydrolase 7	-0.192645	-0.192645	-0.192645	8	8	8	7	7	7	-0.356709	0.240882
STRAP_HUMAN	STRAP	Serine-threonine kinase receptor-associated protein	-0.0874628	-0.0740006	-0.160465	17	20	19	16	19	17	-0.356535	0.241141
RAC1_HUMAN	RAC1	Ras-related C3 botulinum toxin substrate 1	0	-0.485427	0.777608	7	7	7	7	5	12	0.356709	0.241378
K7ER96_HUMAN (+1)	TXNL1	Thioredoxin-like protein 1 (Fragment)	0.222392	0.36257	0	6	7	8	7	9	8	0.356709	0.241378
LAT1_HUMAN	SLC7A5	Large neutral amino acids transporter small subunit 1	0	0.192645	0.415037	8	7	6	8	8	8	0.356709	0.241378
S4R3V8_HUMAN	LSR	Lipolysis-stimulated lipoprotein receptor	-0.36257	-0.415037	0.169925	9	8	8	7	6	9	-0.351631	0.242783
TIF1B_HUMAN	TRIM28	Transcription intermediary factor 1-beta	0.137504	0.20482	-0.211504	60	59	66	66	68	57	0.354831	0.243471
KCY_HUMAN	CMPK1	UMP-CMP kinase	0.0740006	0.222392	0	19	18	17	20	21	17	0.352293	0.243949
EIF3G_HUMAN	EIF3G	Eukaryotic translation initiation factor 3 subunit G	-0.0824622	0.222392	0.152003	18	18	18	17	21	20	0.352293	0.243949
A6NGP5_HUMAN (+2)	HN1L	Hematological and neurological-expressed 1-like protein	1.58496	0.584963	-0.584963	1	2	3	3	3	2	0.349713	0.245342
A0A0D9SF70_HUMAN (+2)	ARFGAP2	ADP-ribosylation factor GTPase-activating protein 2	1	0	0	2	2	2	4	2	2	0.349713	0.245342
DPM1_HUMAN (+2)	DPM1	Dolichol-phosphate mannosyltransferase subunit 1	1	0.584963	-1	2	2	2	4	3	1	0.349713	0.245342
GGA1_HUMAN	GGA1	ADP-ribosylation factor-binding protein GGA1	1.58496	2	-2	1	1	4	3	4	1	0.349713	0.245342
FKBP5_HUMAN	FKBP5	Peptidyl-prolyl cis-trans isomerase FKBP5	-0.584963	0.584963	1.58496	3	2	1	2	3	3	0.349713	0.245342
F8WBF9_HUMAN (+2)	NDRG3	Protein NDRG3	0	-0.584963	-1	3	3	2	3	2	1	-0.349713	0.251623
MFAP1_HUMAN	MFAP1	Microfibrillar-associated protein 1	-1	-3.64386	0.584963	4	2	2	2	0	3	-0.349713	0.251623
H3BLV9_HUMAN (+1)	SRPK1	SRSF protein kinase 1 (Fragment)	-0.584963	0	-0.584963	3	2	3	2	2	2	-0.349713	0.251623
EBP_HUMAN	EBP	3-beta-hydroxysteroid-Delta(8),Delta(7)-isomerase	0	-0.584963	-0.584963	2	3	3	2	2	2	-0.349713	0.251623
B1ALA9_HUMAN (+1)	PRPS1	Ribose-phosphate pyrophosphokinase 1	0	-0.584963	-0.584963	2	3	3	2	2	2	-0.349713	0.251623
ESRP1_HUMAN	ESRP1	Epithelial splicing regulatory protein 1	0	-0.169925	-0.415037	10	9	8	10	8	6	-0.342291	0.255447
DNJA2_HUMAN	DNAJA2	DnaJ homolog subfamily A member 2	0.289507	0.289507	-0.275634	18	18	23	22	22	19	0.342518	0.256817
A0A0A0MSG2_HUMAN (+2)	FHL2	Four and a half LIM domains protein 2	0.169925	0	0.289507	8	7	9	9	7	11	0.342291	0.257012
K9J957_HUMAN (+1)	PSME3	Proteasome activator complex subunit 3	0.152003	0.36257	0	9	7	9	10	9	9	0.33798	0.259396
NP1L4_HUMAN	NAP1L4	Nucleosome assembly protein 1-like 4	0.415037	0.169925	-0.192645	9	8	8	12	9	7	0.33798	0.259396
A0A087WSV8_HUMAN (+1)	NUCB2	Nucleobindin 2, isoform CRA_b	0.152003	0.415037	0	9	6	10	10	8	10	0.33798	0.259396
PRS6B_HUMAN	PSMC4	26S protease regulatory subunit 6B	0.432959	-0.201634	0	20	23	20	27	20	20	0.335435	0.260464
PRP16_HUMAN	DHX38	Pre-mRNA-splicing factor ATP-dependent RNA helicase PRP16	-0.584963	1.58496	0.415037	3	1	3	2	3	4	0.334513	0.260659
CH033_HUMAN	C8orf33	UPF0488 protein C8orf33	1	-0.584963	0.584963	2	3	2	4	2	3	0.334513	0.260659
J3QRS9_HUMAN (+2)	ZNF207	BUB3-interacting and GLEBS motif-containing protein ZNF207	0.584963	0.584963	0	2	2	3	3	3	3	0.334513	0.260659
CTL2_HUMAN	SLC44A2	Choline transporter-like protein 2	2	0	-0.584963	1	3	3	4	3	2	0.334513	0.260659
DNPEP_HUMAN (+2)	DNPEP	Aspartyl aminopeptidase	0	0.584963	0.584963	3	2	2	3	3	3	0.334513	0.260659
SYCM_HUMAN	CARS2	Probable cysteine--tRNA ligase, mitochondrial	0	0.584963	0.584963	3	2	2	3	3	3	0.334513	0.260659
A0A087WV05_HUMAN (+1)	4SV	Uncharacterized protein	-0.584963	-0.584963	0	3	3	3	2	2	3	-0.334513	0.266912
SNUT1_HUMAN	SART1	U4/U6.U5 tri-snRNP-associated protein 1	-1.58496	-1.58496	0.736966	3	3	3	1	1	5	-0.334513	0.266912
IF4A3_HUMAN	EIF4A3	Eukaryotic initiation factor 4A-III	-0.0671142	-0.131245	-0.0641303	22	23	23	21	21	22	-0.333755	0.267623
CCAR2_HUMAN	CCAR2	Cell cycle and apoptosis regulator protein 2	0.184425	-0.241008	-0.211504	22	26	22	25	22	19	-0.330493	0.268149
P5CS_HUMAN	ALDH18A1	Delta-1-pyrroline-5-carboxylate synthase	-0.125531	0	-0.137504	24	26	22	22	26	20	-0.327356	0.269624
GNL3_HUMAN	GNL3	Guanine nucleotide-binding protein-like 3	2	-0.584963	0	1	3	4	4	2	4	0.321689	0.27366
IF1AX_HUMAN	EIF1AX	Eukaryotic translation initiation factor 1A, X-chromosomal	1	-0.584963	0.415037	2	3	3	4	2	4	0.321689	0.27366
H12_HUMAN (+2)	HIST1H1C	Histone H1.2	0	1	0	3	2	3	3	4	3	0.321689	0.27366
E9PDI4_HUMAN (+1)	LAD1	Ladinin-1	1	0	0	2	3	3	4	3	3	0.321689	0.27366
H3BUN4_HUMAN (+2)	NOL3	Nucleolar protein 3 (Fragment)	0	0.415037	0.321928	1	3	4	1	4	5	0.321689	0.27366
SUCA_HUMAN	SUCLG1	Succinate--CoA ligase [ADP/GDP-forming] subunit alpha, mitochondrial	0	0	-1	3	3	4	3	3	2	-0.321689	0.27655
A0A087X117_HUMAN (+5)	NOMO1	Nodal modulator 1	-1.58496	0.584963	0.584963	6	2	2	2	3	3	-0.321689	0.27655
TBL3_HUMAN	TBL3	Transducin beta-like protein 3	-1	0	0.584963	6	2	2	3	2	3	-0.321689	0.27655
S35B2_HUMAN	SLC35B2	Adenosine 3'-phospho 5'-phosphosulfate transporter 1	-0.415037	1	-0.736966	4	1	5	3	2	3	-0.321689	0.27655
PP4R2_HUMAN	PPP4R2	Serine/threonine-protein phosphatase 4 regulatory subunit 2	0	-1	0	3	4	3	3	2	3	-0.321689	0.27655
COPB2_HUMAN	COPB2	Coatomer subunit beta'	-0.295456	0.120294	-0.0565835	27	23	26	22	25	25	-0.321427	0.276721
PRS4_HUMAN	PSMC1	26S protease regulatory subunit 4	0.378512	-0.263034	-0.584963	10	12	12	13	10	8	-0.316008	0.278853
PSD11_HUMAN	PSMD11	26S proteasome non-ATPase regulatory subunit 11	0	0.584963	-0.169925	13	8	9	13	12	8	0.319276	0.279073
XRCC5_HUMAN	XRCC5	X-ray repair cross-complementing protein 5	-0.13493	-0.0255351	0.0297473	56	57	48	51	56	49	-0.31276	0.279913
CAN1_HUMAN	CAPN1	Calpain-1 catalytic subunit	0	0.0641303	0.157541	27	22	26	27	23	29	0.317253	0.280247
LC7L2_HUMAN	LUC7L2	Putative RNA-binding protein Luc7-like 2	0.137504	0.125531	0.137504	10	11	10	11	12	11	0.316008	0.280577
F8VZJ2_HUMAN (+3)	NACA	Nascent polypeptide-associated complex subunit alpha	0.241008	0.263034	-0.152003	11	10	10	13	12	9	0.316008	0.280577
YBOX1_HUMAN	YBX1	Nuclease-sensitive element-binding protein 1	0.113211	0.122857	-0.0766213	49	45	58	53	49	55	0.3154	0.281237
IASPP_HUMAN	PPP1R13L	RelA-associated inhibitor	0	1	-0.584963	3	3	3	3	6	2	0.310655	0.282722
ISM1_HUMAN	ISM1	Isthmin-1	4.64386	0.736966	-1.32193	0	3	5	4	5	2	0.310655	0.282722
FA98B_HUMAN	FAM98B	Protein FAM98B	0.415037	0.415037	0	3	3	3	4	4	3	0.310655	0.282722
MT1A_HUMAN	MT1A	Metallothionein-1A	2	-1.58496	1.32193	1	6	2	4	2	5	0.310655	0.282722
RT18B_HUMAN	MRPS18B	28S ribosomal protein S18b, mitochondrial	0.415037	-1.58496	-0.321928	3	3	5	4	1	4	-0.310655	0.285456
A0A0A6YYA0_HUMAN (+1)	TMED7-TICAM2	Protein TMED7-TICAM2	0.415037	-0.415037	-1	3	4	4	4	3	2	-0.310655	0.285456
DHB2_HUMAN	HSD17B2	Estradiol 17-beta-dehydrogenase 2	0.415037	-0.584963	-0.736966	3	3	5	4	2	3	-0.310655	0.285456
TM9S2_HUMAN	TM9SF2	Transmembrane 9 superfamily member 2	-0.115477	0.137504	-0.347923	13	10	14	12	11	11	-0.306955	0.287455
RLA0_HUMAN	RPLP0	60S acidic ribosomal protein P0	0	0	0.206451	29	27	26	29	27	30	0.308302	0.289296
RS14_HUMAN	RPS14	40S ribosomal protein S14	0	0.378512	0	12	10	12	12	13	12	0.306955	0.289679
SRPRB_HUMAN	SRPRB	Signal recognition particle receptor subunit beta	0	0.241008	0.125531	13	11	11	13	13	12	0.304161	0.290646
MARCS_HUMAN	MARCKS	Myristoylated alanine-rich C-kinase substrate	-0.0703893	0.10497	0.0978473	63	53	57	60	57	61	0.302456	0.29156
A0A087WZK9_HUMAN (+2)	EIF3H	Eukaryotic translation initiation factor 3 subunit H	-1	1.32193	0.321928	4	2	4	2	5	5	0.301014	0.292374
PSMG2_HUMAN	PSMG2	Proteasome assembly chaperone 2	0.584963	-0.415037	0.584963	2	4	4	3	3	6	0.301014	0.292374
XPP1_HUMAN	XPNPEP1	Xaa-Pro aminopeptidase 1	0	-0.415037	1	3	4	3	3	3	6	0.301014	0.292374
BUD31_HUMAN	BUD31	Protein BUD31 homolog	0.415037	0	0.415037	3	4	3	4	4	4	0.301014	0.292374
PCNP_HUMAN	PCNP	PEST proteolytic signal-containing nuclear protein	-0.321928	-2	0.736966	5	4	3	4	1	5	-0.301014	0.295811
FIP1_HUMAN	FIP1L1	Pre-mRNA 3'-end-processing factor FIP1	0.415037	0	-1.32193	3	4	5	4	4	2	-0.301014	0.295811
STXB2_HUMAN	STXBP2	Syntaxin-binding protein 2	-0.736966	0.415037	-0.415037	5	3	4	3	4	3	-0.301014	0.295811
DDX17_HUMAN	DDX17	Probable ATP-dependent RNA helicase DDX17	-0.0824622	-0.0874628	0	36	34	28	34	32	28	-0.295056	0.298058
J3KR44_HUMAN (+1)	OTUB1	Ubiquitin thioesterase	0	0.469485	-0.263034	13	13	12	13	18	10	0.296355	0.29961
NUCL_HUMAN	NCL	Nucleolin	0.0901978	0.164387	-0.137504	62	58	66	66	65	60	0.295432	0.300198
RRP1_HUMAN	RRP1	Ribosomal RNA processing protein 1 homolog A	0.736966	-0.415037	0.321928	3	4	4	5	3	5	0.292482	0.301507
GAR1_HUMAN	GAR1	H/ACA ribonucleoprotein complex subunit 1	0	0.584963	0	3	4	4	3	6	4	0.292482	0.301507
AGR2_HUMAN	AGR2	Anterior gradient protein 2 homolog	-0.263034	0.415037	1	6	3	2	5	4	4	0.292482	0.301507
RNZ2_HUMAN	ELAC2	Zinc phosphodiesterase ELAC protein 2	1	-0.807355	1.32193	2	7	2	4	4	5	0.292482	0.301507
RHOB_HUMAN	RHOB	Rho-related GTP-binding protein RhoB	-0.807355	0	0.415037	7	3	3	4	3	4	-0.292482	0.30275
GRB2_HUMAN	GRB2	Growth factor receptor-bound protein 2	0	0.584963	-1	5	2	6	5	3	3	-0.292482	0.30275
TM9S3_HUMAN	TM9SF3	Transmembrane 9 superfamily member 3	0.584963	0	0	4	4	4	6	4	4	0.284853	0.307728
PSB8_HUMAN (+1)	PSMB8	Proteasome subunit beta type-8	0	0.415037	0.321928	5	3	4	5	4	5	0.284853	0.307728
E7EX90_HUMAN	DCTN1	Dynactin subunit 1	0.736966	-0.321928	-1	3	5	6	5	4	3	-0.284853	0.310619
K7ELQ9_HUMAN (+1)	TMEM205	Transmembrane protein 205 (Fragment)	0.321928	-0.736966	-0.321928	4	5	5	5	3	4	-0.284853	0.310619
DEST_HUMAN	DSTN	Destrin	0.280108	-0.0995357	0.0931094	14	15	15	17	14	16	0.282881	0.313874
EIF3F_HUMAN	EIF3F	Eukaryotic translation initiation factor 3 subunit F	0	1	-0.321928	5	3	5	5	6	4	0.277971	0.315544
CHM4B_HUMAN	CHMP4B	Charged multivesicular body protein 4b	-0.736966	0	0	5	4	6	3	4	6	-0.277971	0.317012
B0YIW6_HUMAN	ARCN1	Archain 1, isoform CRA_a	-0.304855	0	0.584963	21	13	14	17	13	21	0.275147	0.320131
HINT1_HUMAN	HINT1	Histidine triad nucleotide-binding protein 1	0.263034	0.584963	-0.321928	5	4	5	6	6	4	0.271717	0.321416
A0A024R571_HUMAN (+1)	EHD1	EH domain-containing protein 1	-0.736966	0.485427	0.584963	5	5	4	3	7	6	0.271717	0.321416
HEBP2_HUMAN	HEBP2	Heme-binding protein 2	0	0	0.736966	5	6	3	5	6	5	0.271717	0.321416
RS20_HUMAN	RPS20	40S ribosomal protein S20	0.263034	0.263034	0	5	5	5	6	6	5	0.265996	0.326867
A0A0D9SET8_HUMAN (+3)	CAPZA2	F-actin-capping protein subunit alpha-2	0.415037	0	0.192645	3	5	7	4	5	8	0.265996	0.326867
SCFD1_HUMAN	SCFD1	Sec1 family domain-containing protein 1	-0.263034	0	-0.263034	6	5	6	5	5	5	-0.265996	0.3274
PPIB_HUMAN	PPIB	Peptidyl-prolyl cis-trans isomerase B	0.152003	0	0.0931094	18	21	15	20	21	16	0.264984	0.330598
TMOD3_HUMAN	TMOD3	Tropomodulin-3	-0.584963	0.678072	-0.807355	6	5	7	4	8	4	-0.260734	0.333236
A0A0A0MTI5_HUMAN (+2)	DBI	Acyl-CoA-binding protein	-0.263034	0.263034	-0.485427	6	5	7	5	6	5	-0.260734	0.333236
FAF2_HUMAN	FAF2	FAS-associated factor 2	0.263034	-0.222392	-0.584963	5	7	6	6	6	4	-0.260734	0.333236
KAP2_HUMAN	PRKAR2A	cAMP-dependent protein kinase type II-alpha regulatory subunit	-0.415037	-0.321928	0.263034	8	5	5	6	4	6	-0.260734	0.333236
Q5JRI1_HUMAN (+1)	SRSF10	Serine/arginine-rich-splicing factor 10	0	-0.263034	-0.263034	6	6	6	6	5	5	-0.260734	0.333236
AT2A2_HUMAN	ATP2A2	Sarcoplasmic/endoplasmic reticulum calcium ATPase 2	0.0671142	-0.0740006	-0.222392	21	20	21	22	19	18	-0.257572	0.334744
TBB4B_HUMAN	TUBB4B	Tubulin beta-4B chain	-0.263034	0.485427	0.222392	6	5	6	5	7	7	0.25587	0.338326
BRX1_HUMAN	BRIX1	Ribosome biogenesis protein BRX1 homolog	-0.263034	-0.263034	0.847997	6	6	5	5	5	9	0.25587	0.338326
K7EM91_HUMAN (+1)	SPINT2	Kunitz-type protease inhibitor 2	0.222392	0.263034	0	6	5	6	7	6	6	0.25587	0.338326
PSB6_HUMAN	PSMB6	Proteasome subunit beta type-6	0.485427	-0.263034	0.222392	5	6	6	7	5	7	0.25587	0.338326
RS17_HUMAN	RPS17	40S ribosomal protein S17	0.201634	0	0	20	23	21	23	23	21	0.250932	0.345649
D6RC52_HUMAN (+2)	NHP2	H/ACA ribonucleoprotein complex subunit 2 (Fragment)	0	0.263034	-0.584963	7	5	9	7	6	6	-0.247142	0.345982
P5CR1_HUMAN	PYCR1	Pyrroline-5-carboxylate reductase 1, mitochondrial	-0.36257	0	0	9	8	5	7	8	5	-0.243203	0.34956
XPO5_HUMAN	XPO5	Exportin-5	0.459432	0	-0.263034	8	6	6	11	6	5	0.243203	0.349706
1433F_HUMAN	YWHAH	14-3-3 protein eta	-0.111031	-0.184425	0.125531	27	25	22	25	22	24	-0.242691	0.349882
FKBP2_HUMAN	FKBP2	Peptidyl-prolyl cis-trans isomerase FKBP2	0	-0.222392	-0.169925	7	7	9	7	6	8	-0.239506	0.353413
A0A087X2I1_HUMAN (+1)	PSMC6	26S protease regulatory subunit 10B	0.415037	0.169925	-0.222392	6	8	7	8	9	6	0.239506	0.35344
A0A0C4DFR6_HUMAN (+1)	SEC13	Protein SEC13 homolog	0	0	0.415037	7	8	6	7	8	8	0.239506	0.35344
ANXA5_HUMAN	ANXA5	Annexin A5	-0.31034	-0.283793	0.485427	31	28	20	25	23	28	-0.237426	0.354105
A0A0A0MS51_HUMAN (+2)	GSN	Gelsolin	-0.584963	-0.169925	0.415037	9	9	6	6	8	8	-0.236027	0.356855
UBQL2_HUMAN	UBQLN2	Ubiquilin-2	0	0.192645	0.192645	8	7	7	8	8	8	0.236027	0.357421
ECHD1_HUMAN	ECHDC1	Ethylmalonyl-CoA decarboxylase	0	0	-0.36257	8	8	9	8	8	7	-0.232743	0.359428
ASPH_HUMAN	ASPH	Aspartyl/asparaginyl beta-hydroxylase	0.222392	0	-0.514573	6	9	10	7	9	7	-0.232743	0.359428
RS26_HUMAN	RPS26	40S ribosomal protein S26	0.289507	-0.36257	-0.415037	9	9	8	11	7	6	-0.229637	0.361739
RAB14_HUMAN	RAB14	Ras-related protein Rab-14	-0.169925	-0.289507	0.192645	9	11	7	8	9	8	-0.226692	0.363921
NEBU_HUMAN	NEB	Nebulin	-2.64386	0	3.64386	1	0	0	0	0	2	0.21961	0.370386
A0A0D9SEJ5_HUMAN (+2)	FAM120B	Constitutive coactivator of peroxisome proliferator-activated receptor gamma	3.64386	0	0	0	0	1	2	0	1	0.21961	0.370386
DYH10_HUMAN	DNAH10	Dynein heavy chain 10, axonemal	-2.64386	1	0	1	1	1	0	2	1	0.21961	0.370386
MGAP_HUMAN	MGA	MAX gene-associated protein	3.64386	0	0	0	0	0	2	0	0	0.21961	0.370386
KI20B_HUMAN	KIF20B	Kinesin-like protein KIF20B	-2.64386	1	0	1	1	1	0	2	1	0.21961	0.370386
AXDN1_HUMAN (+1)	AXDND1	Axonemal dynein light chain domain-containing protein 1	1	-2.64386	2.64386	1	1	0	2	0	1	0.21961	0.370386
A0A087WXL3_HUMAN (+1)	POLQ	DNA polymerase theta	1	0	-2.64386	1	0	1	2	0	0	0.21961	0.370386
PCNT_HUMAN	PCNT	Pericentrin	-2.64386	1	0	1	1	0	0	2	0	0.21961	0.370386
LRRK2_HUMAN	LRRK2	Leucine-rich repeat serine/threonine-protein kinase 2	-2.64386	-2.64386	3.64386	1	1	0	0	0	2	0.21961	0.370386
VWA8_HUMAN	VWA8	von Willebrand factor A domain-containing protein 8	2.64386	-2.64386	3.64386	0	1	0	1	0	2	0.21961	0.370386
RAB12_HUMAN	RAB12	Ras-related protein Rab-12	0	0	1	1	1	1	1	1	2	0.21961	0.370386
ATRN_HUMAN	ATRN	Attractin	0	1	0	1	1	1	1	2	1	0.21961	0.370386
CTR9_HUMAN	CTR9	RNA polymerase-associated protein CTR9 homolog	0	-2.64386	3.64386	0	1	0	0	0	2	0.21961	0.370386
KRR1_HUMAN	KRR1	KRR1 small subunit processome component homolog	1	0	0	1	1	1	2	1	1	0.21961	0.370386
SNX4_HUMAN	SNX4	Sorting nexin-4	2.64386	1	0	0	1	1	1	2	1	0.21961	0.370386
RHG32_HUMAN	ARHGAP32	Rho GTPase-activating protein 32	0	-2.64386	1	1	1	1	1	0	2	0.21961	0.370386
BYST_HUMAN	BYSL	Bystin	0	0	1	1	0	1	1	0	2	0.21961	0.370386
BIRC6_HUMAN	BIRC6	Baculoviral IAP repeat-containing protein 6	0	2.64386	3.64386	1	0	0	1	1	2	0.21961	0.370386
RM38_HUMAN	MRPL38	39S ribosomal protein L38, mitochondrial	1	-2.64386	0	1	1	0	2	0	0	0.21961	0.370386
H0Y3K4_HUMAN (+1)	RBM33	RNA-binding protein 33 (Fragment)	0	-2.64386	1	0	1	1	0	0	2	0.21961	0.370386
ZFYV9_HUMAN	ZFYVE9	Zinc finger FYVE domain-containing protein 9	0	1	0	1	1	1	1	2	1	0.21961	0.370386
A0A087X208_HUMAN (+1)	AGRN	Agrin	1	0	-2.64386	1	1	1	2	1	0	0.21961	0.370386
ACATN_HUMAN	SLC33A1	Acetyl-coenzyme A transporter 1	3.64386	0	0	0	1	1	2	1	1	0.21961	0.370386
TM115_HUMAN	TMEM115	Transmembrane protein 115	1	-2.64386	2.64386	1	1	0	2	0	1	0.21961	0.370386
AN32B_HUMAN	ANP32B	Acidic leucine-rich nuclear phosphoprotein 32 family member B	1	-2.64386	-2.64386	1	1	1	2	0	0	0.21961	0.370386
PSME4_HUMAN	PSME4	Proteasome activator complex subunit 4	3.64386	2.64386	2.64386	0	0	0	2	1	1	0.21961	0.370386
H3BND4_HUMAN (+1)	PDXDC1	Pyridoxal-dependent decarboxylase domain-containing protein 1	3.64386	0	0	0	1	0	2	1	0	0.21961	0.370386
B5MEG5_HUMAN (+2)	USP19	Ubiquitin carboxyl-terminal hydrolase 19	2.64386	1	2.64386	0	1	0	1	2	1	0.21961	0.370386
BMPR2_HUMAN	BMPR2	Bone morphogenetic protein receptor type-2	3.64386	2.64386	0	0	0	0	2	1	0	0.21961	0.370386
DYH6_HUMAN	DNAH6	Dynein heavy chain 6, axonemal	0	2.64386	3.64386	0	0	0	0	1	2	0.21961	0.370386
F5H7V8_HUMAN (+1)	MRPL21	39S ribosomal protein L21, mitochondrial	0	0	1	0	0	1	0	0	2	0.21961	0.370386
NAC3_HUMAN	SLC8A3	Sodium/calcium exchanger 3	3.64386	2.64386	0	0	0	0	2	1	0	0.21961	0.370386
F5GWR7_HUMAN (+2)	PTPRD	Receptor-type tyrosine-protein phosphatase delta	0	3.64386	-2.64386	0	0	1	0	2	0	0.21961	0.370386
A0A0D9SGE8_HUMAN (+1)	PHF6	PHD finger protein 6	0	1	0	1	1	1	1	2	1	0.21961	0.370386
D6RG15_HUMAN (+1)	TWF2	Twinfilin-2	0	1	0	1	1	1	1	2	1	0.21961	0.370386
A0A087X020_HUMAN (+1)	SBDS	Ribosome maturation protein SBDS	0	0	1	1	1	1	1	1	2	0.21961	0.370386
EMC3_HUMAN	EMC3	ER membrane protein complex subunit 3	0	1	0	1	1	1	1	2	1	0.21961	0.370386
CLIP1_HUMAN (+1)	CLIP1	CAP-Gly domain-containing linker protein 1	2.64386	1	0	0	1	1	1	2	1	0.21961	0.370386
C9JME2_HUMAN	FARP1	FERM, RhoGEF and pleckstrin domain-containing protein 1	0	1	-2.64386	1	1	1	1	2	0	0.21961	0.370386
A0A087X0S5_HUMAN (+1)	COL6A1	Collagen alpha-1(VI) chain	1	2.64386	2.64386	1	0	0	2	1	1	0.21961	0.370386
G3V1S7_HUMAN (+2)	HAS1	Hyaluronan synthase 1	0	0	1	0	1	1	0	1	2	0.21961	0.370386
RGS17_HUMAN	RGS17	Regulator of G-protein signaling 17	1	-2.64386	2.64386	1	1	0	2	0	1	0.21961	0.370386
A0A0G2JHN8_HUMAN (+5)	BRD2	Bromodomain-containing protein 2 (Fragment)	1	-2.64386	-2.64386	1	1	1	2	0	0	0.21961	0.370386
ANPRA_HUMAN	NPR1	Atrial natriuretic peptide receptor 1	1	-2.64386	2.64386	1	1	0	2	0	1	0.21961	0.370386
PPIL4_HUMAN	PPIL4	Peptidyl-prolyl cis-trans isomerase-like 4	2.64386	1	-2.64386	0	1	1	1	2	0	0.21961	0.370386
A0A087WW40_HUMAN (+1)	SH3GLB1	Endophilin-B1	3.64386	0	0	0	1	1	2	1	1	0.21961	0.370386
ZRAN1_HUMAN	ZRANB1	Ubiquitin thioesterase ZRANB1	1	0	2.64386	1	1	0	2	1	1	0.21961	0.370386
CCD86_HUMAN	CCDC86	Coiled-coil domain-containing protein 86	2.64386	0	1	0	1	1	1	1	2	0.21961	0.370386
OSGEP_HUMAN	OSGEP	Probable tRNA N6-adenosine threonylcarbamoyltransferase	0	2.64386	3.64386	1	0	0	1	1	2	0.21961	0.370386
DEF4_HUMAN	DEFA4	Neutrophil defensin 4	0	1	0	1	1	0	1	2	0	0.21961	0.370386
CTR1_HUMAN	SLC7A1	High affinity cationic amino acid transporter 1	2.64386	3.64386	0	0	0	1	1	2	1	0.21961	0.370386
OGA_HUMAN	MGEA5	Protein O-GlcNAcase	2.64386	0	3.64386	0	1	0	1	1	2	0.21961	0.370386
H6ST3_HUMAN	HS6ST3	Heparan-sulfate 6-O-sulfotransferase 3	0	1	0	1	1	0	1	2	0	0.21961	0.370386
SPEE_HUMAN	SRM	Spermidine synthase	0	1	0	1	1	0	1	2	0	0.21961	0.370386
RBM12_HUMAN	RBM12	RNA-binding protein 12	3.64386	2.64386	2.64386	0	0	0	2	1	1	0.21961	0.370386
COGA1_HUMAN	COL16A1	Collagen alpha-1(XVI) chain	0	0	3.64386	0	0	0	0	0	2	0.21961	0.370386
CMTR1_HUMAN	CMTR1	Cap-specific mRNA (nucleoside-2'-O-)-methyltransferase 1	0	3.64386	0	0	0	1	0	2	1	0.21961	0.370386
DNJC2_HUMAN	DNAJC2	DnaJ homolog subfamily C member 2	0	2.64386	3.64386	0	0	0	0	1	2	0.21961	0.370386
A0A0C4DFX2_HUMAN (+1)	FRY	Protein furry homolog	3.64386	0	2.64386	0	0	0	2	0	1	0.21961	0.370386
SPF27_HUMAN	BCAS2	Pre-mRNA-splicing factor SPF27	0	3.64386	0	0	0	1	0	2	1	0.21961	0.370386
PACN2_HUMAN	PACSIN2	Protein kinase C and casein kinase substrate in neurons protein 2	3.64386	2.64386	2.64386	0	0	0	2	1	1	0.21961	0.370386
TSP1_HUMAN	THBS1	Thrombospondin-1	3.64386	0	2.64386	0	0	0	2	0	1	0.21961	0.370386
AMPD2_HUMAN (+3)	AMPD2	AMP deaminase 2	2.64386	0	3.64386	0	0	0	1	0	2	0.21961	0.370386
A0A087WZK0_HUMAN (+3)	DHPS	Deoxyhypusine synthase	-2.64386	1	-2.64386	1	1	1	0	2	0	0.21961	0.370386
DCNL5_HUMAN (+1)	DCUN1D5	DCN1-like protein 5	1	-2.64386	2.64386	1	1	0	2	0	1	0.21961	0.370386
TIM9_HUMAN	TIMM9	Mitochondrial import inner membrane translocase subunit Tim9	3.64386	0	0	0	0	1	2	0	1	0.21961	0.370386
KCNKD_HUMAN	KCNK13	Potassium channel subfamily K member 13	3.64386	2.64386	0	0	0	0	2	1	0	0.21961	0.370386
ZO3_HUMAN	TJP3	Tight junction protein ZO-3	-2.64386	0	1	1	0	1	0	0	2	0.21961	0.370386
DOT1L_HUMAN	DOT1L	Histone-lysine N-methyltransferase, H3 lysine-79 specific	0	2.64386	3.64386	0	0	0	0	1	2	0.21961	0.370386
PTN11_HUMAN	PTPN11	Tyrosine-protein phosphatase non-receptor type 11	1	2.64386	0	1	0	0	2	1	0	0.21961	0.370386
HERC4_HUMAN	HERC4	Probable E3 ubiquitin-protein ligase HERC4	3.64386	2.64386	2.64386	0	0	0	2	1	1	0.21961	0.370386
AKTIP_HUMAN	AKTIP	AKT-interacting protein	2.64386	3.64386	2.64386	0	0	0	1	2	1	0.21961	0.370386
RAM_HUMAN	FAM103A1	RNMT-activating mini protein	0	3.64386	0	0	0	1	0	2	1	0.21961	0.370386
ARMC6_HUMAN	ARMC6	Armadillo repeat-containing protein 6	3.64386	2.64386	2.64386	0	0	0	2	1	1	0.21961	0.370386
B4DWR3_HUMAN (+1)	VBP1	Prefoldin subunit 3	1	-2.64386	0	1	1	0	2	0	0	0.21961	0.370386
LRP4_HUMAN	LRP4	Low-density lipoprotein receptor-related protein 4	0	3.64386	0	1	0	0	1	2	0	0.21961	0.370386
MMS19_HUMAN	MMS19	MMS19 nucleotide excision repair protein homolog	1	2.64386	0	1	0	0	2	1	0	0.21961	0.370386
A2A2V2_HUMAN (+1)	RBM34	RNA-binding protein 34 (Fragment)	3.64386	0	0	0	1	0	2	1	0	0.21961	0.370386
F5H070_HUMAN (+1)	KDM3A	Lysine-specific demethylase 3A	0	-2.64386	3.64386	0	1	0	0	0	2	0.21961	0.370386
E9PD53_HUMAN (+1)	SMC4	Structural maintenance of chromosomes protein	3.64386	2.64386	0	0	0	0	2	1	0	0.21961	0.370386
DISP3_HUMAN	DISP3	Protein dispatched homolog 3	2.64386	0	3.64386	0	0	0	1	0	2	0.21961	0.370386
E9PGE5_HUMAN (+1)	TBC1D23	TBC1 domain family member 23	1	0	0	1	0	0	2	0	0	0.21961	0.370386
E9PF63_HUMAN (+1)	ROCK2	Rho-associated protein kinase 2	1	0	0	1	0	0	2	0	0	0.21961	0.370386
GUC2D_HUMAN	GUCY2D	Retinal guanylyl cyclase 1	0	0	3.64386	0	0	0	0	0	2	0.21961	0.370386
DDX49_HUMAN	DDX49	Probable ATP-dependent RNA helicase DDX49	3.64386	0	0	0	1	0	2	1	0	0.21961	0.370386
A0A087WUC6_HUMAN (+4)	SPCS2	Signal peptidase complex subunit 2	3.64386	2.64386	2.64386	0	0	0	2	1	1	0.21961	0.370386
E9PKW4_HUMAN (+3)	SULT1A2	Sulfotransferase	3.64386	0	0	0	1	0	2	1	0	0.21961	0.370386
H7BZP2_HUMAN (+1)	PDCL3	Phosducin-like protein 3 (Fragment)	2.64386	3.64386	2.64386	0	0	0	1	2	1	0.21961	0.370386
A0A087X0W8_HUMAN (+3)	RELA	Transcription factor p65	2.64386	3.64386	2.64386	0	0	0	1	2	1	0.21961	0.370386
ICLN_HUMAN	CLNS1A	Methylosome subunit pICln	2.64386	-2.64386	3.64386	0	1	0	1	0	2	0.21961	0.370386
KCNK6_HUMAN	KCNK6	Potassium channel subfamily K member 6	3.64386	0	0	0	1	0	2	1	0	0.21961	0.370386
TRM7_HUMAN	FTSJ1	Putative tRNA (cytidine(32)/guanosine(34)-2'-O)-methyltransferase	2.64386	3.64386	2.64386	0	0	0	1	2	1	0.21961	0.370386
A0A0A0MQT0_HUMAN (+3)	RBP1	Retinol binding protein 1, cellular	3.64386	0	0	0	0	1	2	0	1	0.21961	0.370386
E9PS18_HUMAN	TM7SF2	Delta(14)-sterol reductase (Fragment)	2.64386	3.64386	0	0	0	0	1	2	0	0.21961	0.370386
IRX3_HUMAN	IRX3	Iroquois-class homeodomain protein IRX-3	2.64386	0	3.64386	0	0	0	1	0	2	0.21961	0.370386
G3V2J9_HUMAN (+2)	TTLL5	Tubulin polyglutamylase TTLL5	2.64386	3.64386	0	0	0	0	1	2	0	0.21961	0.370386
DICER_HUMAN	DICER1	Endoribonuclease Dicer	0	1	0	0	1	0	0	2	0	0.21961	0.370386
DPP10_HUMAN	DPP10	Inactive dipeptidyl peptidase 10	2.64386	3.64386	0	0	0	0	1	2	0	0.21961	0.370386
BPTF_HUMAN (+2)	BPTF	Nucleosome-remodeling factor subunit BPTF	0	2.64386	3.64386	0	0	0	0	1	2	0.21961	0.370386
E9PFZ1_HUMAN	C3orf38	Uncharacterized protein C3orf38	2.64386	0	3.64386	0	0	0	1	0	2	0.21961	0.370386
RPP38_HUMAN	RPP38	Ribonuclease P protein subunit p38	3.64386	0	0	0	0	0	2	0	0	0.21961	0.370386
ASML_HUMAN	ASMTL	N-acetylserotonin O-methyltransferase-like protein	3.64386	0	2.64386	0	0	0	2	0	1	0.21961	0.370386
A0A0A0MT16_HUMAN (+1)	ABCA13	ATP-binding cassette sub-family A member 13	0	3.64386	0	0	0	0	0	2	0	0.21961	0.370386
PKHG4_HUMAN	PLEKHG4	Puratrophin-1	0	3.64386	0	0	0	0	0	2	0	0.21961	0.370386
EXOC4_HUMAN	EXOC4	Exocyst complex component 4	0	3.64386	0	0	0	0	0	2	0	0.21961	0.370386
A0A087WXI7_HUMAN (+2)	ITGBL1	Integrin beta-like protein 1	0	0	3.64386	0	0	0	0	0	2	0.21961	0.370386
TMIG3_HUMAN	TMIGD3	Transmembrane domain-containing protein TMIGD3	0	0	3.64386	0	0	0	0	0	2	0.21961	0.370386
A0A0U1RQN3_HUMAN	ERVK3-1	Endogenous retrovirus group K3 member 1 (Fragment)	0	2.64386	3.64386	0	0	0	0	1	2	0.21961	0.370386
RN214_HUMAN	RNF214	RING finger protein 214	3.64386	2.64386	0	0	0	0	2	1	0	0.21961	0.370386
[truncated: 529 more rows]

## Sheet: S2. DEP_post PLGEM
Supplementary Table S2. List of DEPs with p-vlaue <0.01
Protein	Gene Symbol	Description	Median log2(spectral count)			Spectral count						PLGEM		Post MAI PLGEM
			Replicate 1	Replicate 2	Replicate 3	HG_1	HG_2	HG_3	GD_1	GD_2	GD_3	STN	p-value	STN	p-value
			HG:GD	HG:GD	HG:GD
GT251_HUMAN	COLGALT1	Procollagen galactosyltransferase 1	-6.89178	-6.73132	-6.55075	19	17	15	0	0	0	-6.25397	9.34653e-05	-6.168	9.36508e-05
TIG1_HUMAN	RARRES1	Retinoic acid receptor responder protein 1	-5.22882	-5.64386	-5.22882	6	8	6	0	0	0	-2.73464	0.000891881	-2.70907	0.000861905
LMF2_HUMAN	LMF2	Lipase maturation factor 2	-5.45121	-5.22882	-5.22882	7	6	6	0	0	0	-2.60211	0.00103446	-2.57836	0.00095873
QCR1_HUMAN	UQCRC1	Cytochrome b-c1 complex subunit 1, mitochondrial	-5.45121	-4.64386	-5.45121	7	4	7	0	0	0	-2.46762	0.00119446	-2.44567	0.00113492
M0R2Z9_HUMAN (+1)	SUGP2	SURP and G-patch domain-containing protein 2	-4.64386	-5.22882	-5.45121	4	6	7	0	0	0	-2.33102	0.00146218	-2.31086	0.00139048
DPOD1_HUMAN (+1)	POLD1	DNA polymerase delta catalytic subunit	-5.45121	-5.22882	-3.64386	7	6	2	0	0	0	-2.05083	0.00203564	-2.03418	0.00191587
MYH10_HUMAN	MYH10	Myosin-10	-5.22882	-4.64386	-4.64386	6	4	4	0	0	0	-1.90684	0.00249663	-1.8919	0.00238413
DHX30_HUMAN (+1)	DHX30	Putative ATP-dependent RNA helicase DHX30	-5.22882	-4.22882	-4.96578	6	3	5	0	0	0	-1.90684	0.00249663	-1.8919	0.00238413
FDFT_HUMAN	FDFT1	Squalene synthase	-4.96578	-4.64386	-4.96578	5	4	5	0	0	0	-1.90684	0.00249663	-1.8919	0.00238413
TPBG_HUMAN	TPBG	Trophoblast glycoprotein	-5.22882	-4.96578	-4.22882	6	5	3	0	0	0	-1.90684	0.00249663	-1.8919	0.00238413
F213A_HUMAN	FAM213A	Redox-regulatory protein FAM213A	-4.96578	-4.64386	-4.64386	5	4	4	0	0	0	-1.75993	0.00324119	-1.74667	0.0031381
CBPD_HUMAN	CPD	Carboxypeptidase D	-4.96578	-4.64386	-4.22882	5	4	3	0	0	0	-1.60978	0.00455604	-1.59817	0.00430794
FKBP9_HUMAN	FKBP9	Peptidyl-prolyl cis-trans isomerase FKBP9	-4.96578	-4.22882	-4.64386	5	3	4	0	0	0	-1.60978	0.00455604	-1.59817	0.00430794
ADNP_HUMAN	ADNP	Activity-dependent neuroprotector homeobox protein	-4.64386	-4.64386	-4.22882	4	4	3	0	0	0	-1.45605	0.00636673	-1.44605	0.00608095
DSC2_HUMAN	DSC2	Desmocollin-2	-3.64386	-4.64386	-4.96578	2	4	5	0	0	0	-1.45605	0.00636673	-1.44605	0.00608095
ECM29_HUMAN (+1)	ECM29	Proteasome-associated protein ECM29 homolog	5.22882	4.22882	2.64386	0	0	0	6	3	1	1.29828	0.00989307	1.28984	0.00926349
DNMT1_HUMAN	DNMT1	DNA (cytosine-5)-methyltransferase 1	-4.64386	-4.64386	-3.64386	4	4	2	0	0	0	-1.29828	0.00971406	-1.28984	0.00907619
GLNA_HUMAN	GLUL	Glutamine synthetase	-4.22882	-4.64386	-4.22882	3	4	3	0	0	0	-1.29828	0.00971406	-1.28984	0.00907619
RISC_HUMAN	SCPEP1	Retinoid-inducible serine carboxypeptidase	-3.64386	-4.96578	-4.22882	2	5	3	0	0	0	-1.29828	0.00971406	-1.28984	0.00907619
UCRI_HUMAN	UQCRFS1	Cytochrome b-c1 complex subunit Rieske, mitochondrial	-4.22882	-4.64386	-4.22882	3	4	3	0	0	0	-1.29828	0.00971406	-1.28984	0.00907619
CD109_HUMAN	CD109	CD109 antigen	-6.3443	-6.45121	-3.70044	13	14	13	0	0	1	-5.10173	0.000210693	-5.03769	0.000195238
ITAV_HUMAN	ITGAV	Integrin alpha-V	-6.45121	-6.10329	-3.32193	14	11	10	0	0	1	-4.54926	0.000258218	-4.49508	0.000250794
C9JS50_HUMAN (+1)	STEAP4	Metalloreductase STEAP4	-5.96578	-3.45943	-5.81378	10	11	9	0	1	0	-3.97427	0.000351683	-3.92982	0.000339683
CSTF3_HUMAN	CSTF3	Cleavage stimulation factor subunit 3	-5.64386	-3.32193	-4.96578	8	10	5	0	1	0	-3.12166	0.000647921	-3.09053	0.000587302
A0A0C4DFL7_HUMAN (+1)	CYP51A1	Lanosterol 14-alpha demethylase	-2.80735	-5.81378	-5.45121	7	9	7	1	0	0	-3.12166	0.000647921	-3.09053	0.000587302
HMOX1_HUMAN	HMOX1	Heme oxygenase 1	3.90689	4	6.10329	1	1	0	15	16	11	5.31723	0.000156832	5.24923	0.000128571
B1AHL2_HUMAN (+1)	FBLN1	Fibulin-1	-5.45121	-5.81378	-2	7	9	4	0	0	1	-2.73464	0.000891881	-2.70907	0.000861905
1C14_HUMAN	HLA-C	HLA class I histocompatibility antigen, Cw-14 alpha chain	-5.45121	-4.96578	-2.58496	7	5	6	0	0	1	-2.46762	0.00119446	-2.44567	0.00113492
E9PS17_HUMAN (+1)	SCYL1	N-terminal kinase-like protein	5.22882	2.80735	4.64386	0	1	0	6	7	4	2.33102	0.00139089	2.31086	0.00131429
P3H1_HUMAN	P3H1	Prolyl 3-hydroxylase 1	-4.96578	-5.22882	-2.58496	5	6	6	0	0	1	-2.33102	0.00146218	-2.31086	0.00139048
ST14_HUMAN	ST14	Suppressor of tumorigenicity 14 protein	-4.96578	-5.45121	-2.32193	5	7	5	0	0	1	-2.33102	0.00146218	-2.31086	0.00139048
E7EMK3_HUMAN (+2)	FLOT2	Flotillin-2	-4.96578	-2.80735	-4.64386	5	7	4	0	1	0	-2.19215	0.00168554	-2.17376	0.00161746
D6REA0_HUMAN (+1)	GATB	Glutamyl-tRNA(Gln) amidotransferase subunit B, mitochondrial	-2.58496	-4.22882	-4.96578	6	3	5	1	0	0	-1.90684	0.00249663	-1.8919	0.00238413
CYFP1_HUMAN	CYFIP1	Cytoplasmic FMR1-interacting protein 1	5.22882	5.45121	0	0	0	1	6	7	1	1.90684	0.00254891	1.8919	0.00244921
B9TX75_HUMAN	MED24	Mediator complex subunit MED24 variant MED24_i15	4.22882	5.22882	2	0	0	1	3	6	4	1.75993	0.00330614	1.74667	0.0031873
ARHG2_HUMAN (+1)	ARHGEF2	Rho guanine nucleotide exchange factor 2	3.16993	2.58496	5.81378	1	1	0	9	6	9	3.24747	0.000546535	3.21447	0.000520635
HMGB1_HUMAN	HMGB1	High mobility group protein B1	2	4.64386	4.64386	1	0	0	4	4	4	1.60978	0.00453386	1.59817	0.00430794
SC5A6_HUMAN	SLC5A6	Sodium-dependent multivitamin transporter	-4.22882	-2	-4.96578	3	4	5	0	1	0	-1.60978	0.00455604	-1.59817	0.00430794
PACN3_HUMAN	PACSIN3	Protein kinase C and casein kinase substrate in neurons protein 3	-4.22882	-2	-4.64386	3	4	4	0	1	0	-1.45605	0.00636673	-1.44605	0.00608095
ICAM1_HUMAN	ICAM1	Intercellular adhesion molecule 1	-2.32193	-4.64386	-3.64386	5	4	2	1	0	0	-1.45605	0.00636673	-1.44605	0.00608095
FAKD2_HUMAN	FASTKD2	FAST kinase domain-containing protein 2, mitochondrial	-4.64386	-2	-4.22882	4	4	3	0	1	0	-1.45605	0.00636673	-1.44605	0.00608095
KI67_HUMAN	MKI67	Proliferation marker protein Ki-67	-4.64386	-2	-4.22882	4	4	3	0	1	0	-1.45605	0.00636673	-1.44605	0.00608095
TOIP2_HUMAN	TOR1AIP2	Torsin-1A-interacting protein 2	-3.45943	-3.32193	-3.45943	11	10	11	1	1	1	-4.20725	0.000331089	-4.15892	0.00032381
CSRP1_HUMAN	CSRP1	Cysteine and glycine-rich protein 1	2.32193	4.22882	3.64386	1	0	0	5	3	2	1.29828	0.00989307	1.28984	0.00926349
ITB4_HUMAN	ITGB4	Integrin beta-4	-2.80735	-5.22882	-2.80735	7	6	7	1	0	1	-2.73464	0.000891881	-2.70907	0.000861905
EEA1_HUMAN	EEA1	Early endosome antigen 1	-2	-2.64386	-4.96578	4	1	5	1	0	0	-1.29828	0.00971406	-1.28984	0.00907619
B4DE93_HUMAN (+2)	NDUFV1	NADH dehydrogenase [ubiquinone] flavoprotein 1, mitochondrial	-4.96578	-1.58496	-3.64386	5	3	2	0	1	0	-1.29828	0.00971406	-1.28984	0.00907619
CD14_HUMAN	CD14	Monocyte differentiation antigen CD14	-3	-4.64386	-2.58496	8	4	6	1	0	1	-2.46762	0.00119446	-2.44567	0.00113492
AVR2A_HUMAN	ACVR2A	Activin receptor type-2A	#DIV/0!	-5.64386	0	0	8	1	0	0	1	-1.29828	0.00971406	-1.28984	0.00907619
CBSL_HUMAN (+1)	CBSL	Cystathionine beta-synthase-like protein	4.96578	2	2.80735	0	1	1	5	4	7	2.19215	0.00169347	2.17376	0.00163175
CXAR_HUMAN	CXADR	Coxsackievirus and adenovirus receptor	-2.80735	-2.32193	-4.64386	7	5	4	1	1	0	-2.19215	0.00168554	-2.17376	0.00161746
GSH1_HUMAN	GCLC	Glutamate--cysteine ligase catalytic subunit	3.70044	2.45943	2.80735	1	2	1	13	11	7	3.8249	0.000400792	3.78053	0.000385714
SCMC1_HUMAN	SLC25A24	Calcium-binding mitochondrial carrier protein SCaMC-1	-3	-3	-2.80735	8	8	7	1	1	1	-3.12166	0.000647921	-3.09053	0.000587302
CLPT1_HUMAN	CLPTM1	Cleft lip and palate transmembrane protein 1	-2.22239	-3.90689	-3	14	15	16	3	1	2	-4.86992	0.000215446	-4.8033	0.000214286
TBRG4_HUMAN	TBRG4	Protein TBRG4	-3.90689	-2.58496	-2.32193	15	12	10	1	2	2	-4.25504	0.000323168	-4.20134	0.000320635
MY18A_HUMAN	MYO18A	Unconventional myosin-XVIIIa	-2.58496	-3	-2.80735	6	8	7	1	1	1	-2.86533	0.000804752	-2.83793	0.000746032
CBX5_HUMAN	CBX5	Chromobox protein homolog 5	-1.58496	-3.16993	-5.22882	6	9	6	2	1	0	-2.61652	0.00103287	-2.59059	0.000949206
CHERP_HUMAN (+1)	CHERP	Calcium homeostasis endoplasmic reticulum protein	-1	-2.58496	-5.22882	2	6	6	1	1	0	-1.90684	0.00249663	-1.8919	0.00238413
G5EA06_HUMAN (+1)	MRPS27	28S ribosomal protein S27, mitochondrial	-2.58496	-4.64386	-2	6	4	4	1	0	1	-1.90684	0.00249663	-1.8919	0.00238413
ASNS_HUMAN	ASNS	Asparagine synthetase [glutamine-hydrolyzing]	2.32193	4.96578	2	1	0	1	5	5	4	1.90684	0.00254891	1.8919	0.00244921
RCC2_HUMAN	RCC2	Protein RCC2	4.96578	4.64386	1.32193	0	0	2	5	4	5	1.67116	0.00395881	1.65733	0.00377143
SYWC_HUMAN	WARS	Tryptophan--tRNA ligase, cytoplasmic	3.70044	2.58496	2.16993	2	3	4	26	18	18	5.89941	7.76238e-05	5.8078	7.61905e-05
SORT_HUMAN	SORT1	Sortilin	-2.58496	-6.10329	-1.87447	12	11	11	2	0	3	-3.71197	0.000445149	-3.66571	0.000434921
DYHC1_HUMAN	DYNC1H1	Cytoplasmic dynein 1 heavy chain 1	5.64386	1.41504	3.45943	0	3	1	8	8	11	3.12814	0.000617822	3.09293	0.000571429
TES_HUMAN	TES	Testin	2.16993	2.32193	5.64386	2	2	0	9	10	8	3.12814	0.000617822	3.09293	0.000571429
SYHC_HUMAN	HARS	Histidine--tRNA ligase, cytoplasmic	2.32193	2	4.64386	1	1	0	5	4	4	1.75993	0.00330614	1.74667	0.0031873
A0A087WYV8_HUMAN (+1)	FBN2	Fibrillin-2	-5.45121	-1.58496	-1.58496	7	3	3	0	1	1	-1.75993	0.00324119	-1.74667	0.0031381
UCHL3_HUMAN	UCHL3	Ubiquitin carboxyl-terminal hydrolase isozyme L3	4.64386	0.584963	4.96578	0	2	0	4	3	5	1.37789	0.00801109	1.36729	0.00762857
MPPB_HUMAN	PMPCB	Mitochondrial-processing peptidase subunit beta	-2	-3.32193	-2.58496	8	10	6	2	1	1	-2.99323	0.000731881	-2.96187	0.000684127
B4DJ81_HUMAN (+1)	NDUFS1	NADH-ubiquinone oxidoreductase 75 kDa subunit, mitochondrial	-2.58496	-2.58496	-2.58496	6	6	6	1	1	1	-2.46762	0.00119446	-2.44567	0.00113492
CP27A_HUMAN	CYP27A1	Sterol 26-hydroxylase, mitochondrial	-1.80735	-4.96578	-2.58496	7	5	6	2	0	1	-2.22437	0.00162218	-2.20374	0.00158413
GILT_HUMAN	IFI30	Gamma-interferon-inducible lysosomal thiol reductase	-5.22882	-0.584963	-4.22882	6	3	3	0	2	0	-1.37789	0.00783525	-1.36729	0.00748571
G3XAL9_HUMAN (+1)	SLC12A2	Solute carrier family 12 (Sodium/potassium/chloride transporters), member 2, isoform CRA_a	-2.52356	-2.87447	-2.32193	23	22	20	4	3	4	-5.81384	0.000112475	-5.72104	9.68254e-05
A0A087WUZ3_HUMAN (+1)	SPTBN1	Spectrin beta chain	2.5025	3.90689	1.90689	3	1	4	17	15	15	4.66804	0.000194851	4.60178	0.000193651
ITB1_HUMAN	ITGB1	Integrin beta-1	-1.58496	-5.45121	-3.32193	12	7	10	4	0	1	-3.15171	0.000630495	-3.11453	0.000573016
CATB_HUMAN	CTSB	Cathepsin B	-3.32193	-1.80735	-2.58496	10	7	6	1	2	1	-2.86921	0.000801584	-2.83967	0.000742857
COX41_HUMAN	COX4I1	Cytochrome c oxidase subunit 4 isoform 1, mitochondrial	-2.58496	-2.80735	-2	6	7	4	1	1	1	-2.33102	0.00146218	-2.31086	0.00139048
DNJA3_HUMAN	DNAJA3	DnaJ homolog subfamily A member 3, mitochondrial	-1.58496	-3	-4.22882	6	8	3	2	1	0	-2.08965	0.00187564	-2.07076	0.00180476
E9PPB3_HUMAN	SORL1	Sortilin-related receptor	-0.485427	-6.10329	-5.96578	7	11	10	5	0	0	-2.84291	0.000839604	-2.80914	0.000766667
APEX1_HUMAN	APEX1	DNA-(apurinic or apyrimidinic site) lyase	2.48543	2.22239	2.72247	5	6	5	28	28	33	7.03741	7.44554e-05	6.91246	7.30159e-05
E7ERK9_HUMAN (+1)	EIF2B4	Translation initiation factor eIF-2B subunit delta	2	1.58496	4.64386	1	1	0	4	3	4	1.45605	0.00640634	1.44605	0.00611111
A16A1_HUMAN (+1)	ALDH16A1	Aldehyde dehydrogenase family 16 member A1	4.22882	2	2	0	1	1	3	4	4	1.45605	0.00640634	1.44605	0.00611111
A0A0G2JH68_HUMAN (+3)	DIAPH1	Protein diaphanous homolog 1	1.58496	4.22882	2.32193	1	0	1	3	3	5	1.45605	0.00640634	1.44605	0.00611111
GTF2I_HUMAN	GTF2I	General transcription factor II-I	-1.32193	-2.58496	-6.10329	10	12	11	4	2	0	-3.40416	0.000510099	-3.36146	0.000504762
F8VQX6_HUMAN (+1)	METTL7A	Methyltransferase-like protein 7A (Fragment)	-2.32193	-4.22882	-1.58496	5	3	3	1	0	1	-1.45605	0.00636673	-1.44605	0.00608095
KPCD_HUMAN	PRKCD	Protein kinase C delta type	-2	-2	-4.22882	4	4	3	1	1	0	-1.45605	0.00636673	-1.44605	0.00608095
S27A3_HUMAN (+1)	SLC27A3	Long-chain fatty acid transport protein 3	-2.32193	-2	-3.64386	5	4	2	1	1	0	-1.45605	0.00636673	-1.44605	0.00608095
NPT2B_HUMAN	SLC34A2	Sodium-dependent phosphate transport protein 2B	1	2	5.22882	1	2	0	2	8	6	1.95267	0.00243485	1.93549	0.00225714
PRAF3_HUMAN	ARL6IP5	PRA1 family protein 3	-3	-2	-2	8	4	4	1	1	1	-2.19215	0.00168554	-2.17376	0.00161746
PTK7_HUMAN	PTK7	Inactive tyrosine-protein kinase 7	-2.58496	-5.22882	-1	6	6	4	1	0	2	-1.95267	0.00239208	-1.93549	0.00221587
SYTC_HUMAN	TARS	Threonine--tRNA ligase, cytoplasmic	1.9386	2.26303	3.16993	6	5	3	23	24	27	6.10856	7.60396e-05	6.00586	7.61905e-05
SYYC_HUMAN	YARS	Tyrosine--tRNA ligase, cytoplasmic	2.23704	2.5025	2.41504	7	6	6	33	34	32	7.38871	7.28713e-05	7.2526	7.30159e-05
GCN1_HUMAN	GCN1	eIF-2-alpha kinase activator GCN1	3.16993	2	2.16993	1	2	2	9	8	9	3.00953	0.000673267	2.97612	0.000636508
GCSH_HUMAN	GCSH	Glycine cleavage system H protein, mitochondrial	-3.70044	-1.73697	-2	13	10	8	1	3	2	-3.37883	0.000510099	-3.33804	0.000511111
A0A0A0MTJ9_HUMAN (+2)	NCEH1	Neutral cholesterol ester hydrolase 1	-2.11548	-2.58496	-2.32193	13	12	10	3	2	2	-3.62182	0.000465743	-3.57551	0.000455556
G5E972_HUMAN (+1)	TMPO	Lamina-associated polypeptide 2, isoforms beta/gamma	-2.45943	-2.80735	-1.80735	11	7	7	2	1	2	-2.88962	0.000796832	-2.85803	0.000739683
HDAC2_HUMAN	HDAC2	Histone deacetylase 2	-2.58496	-2	-2.58496	6	8	6	1	2	1	-2.48767	0.00117703	-2.46352	0.00111429
F6VRR5_HUMAN (+1)	POLDIP3	Polymerase delta-interacting protein 3	-2	-2.32193	-2.58496	4	5	6	1	1	1	-2.05083	0.00203564	-2.03418	0.00191587
RANB9_HUMAN	RANBP9	Ran-binding protein 9	-4.64386	-1	-2	4	2	4	0	1	1	-1.29828	0.00971406	-1.28984	0.00907619
PLCA_HUMAN	AGPAT1	1-acyl-sn-glycerol-3-phosphate acyltransferase alpha	-1	-2	-4.64386	2	4	4	1	1	0	-1.29828	0.00971406	-1.28984	0.00907619
GRSF1_HUMAN	GRSF1	G-rich sequence factor 1	-2.32193	-1.58496	-3.08746	10	12	17	2	4	2	-3.85776	0.000411881	-3.80602	0.000393651
DDR1_HUMAN	DDR1	Epithelial discoidin domain-containing receptor 1	-3	-2.32193	-1.58496	8	5	6	1	1	2	-2.35699	0.00138139	-2.33461	0.00129841
H7BYD0_HUMAN (+1)	NDUFA5	NADH dehydrogenase [ubiquinone] 1 alpha subcomplex subunit 5 (Fragment)	-1.58496	-2.80735	-2.58496	6	7	6	2	1	1	-2.35699	0.00138139	-2.33461	0.00129841
B4DXZ6_HUMAN (+1)	FXR1	Fragile X mental retardation syndrome-related protein 1	-3.16993	-4.64386	-1	9	4	6	1	0	3	-2.13886	0.00177426	-2.11785	0.00171429
DENR_HUMAN (+1)	DENR	Density-regulated protein	2.58496	2.32193	1.58496	1	1	1	6	5	3	1.90684	0.00254891	1.8919	0.00244921
PSMF1_HUMAN (+1)	PSMF1	Proteasome inhibitor PI31 subunit	1.58496	2.58496	2.32193	1	1	1	3	6	5	1.90684	0.00254891	1.8919	0.00244921
A8K878_HUMAN (+1)	MANF	Mesencephalic astrocyte-derived neurotrophic factor	2	1.32193	4.96578	1	2	0	4	5	5	1.67116	0.00395881	1.65733	0.00377143
GEMI5_HUMAN	GEMIN5	Gem-associated protein 5	5.22882	0.736966	4.22882	0	3	0	6	5	3	1.45976	0.0063097	1.44712	0.00606667
AT5F1_HUMAN	ATP5F1	ATP synthase F(0) complex subunit B1, mitochondrial	-1.41504	-2	-3.58496	8	8	12	3	2	1	-3.03651	0.000685941	-3.00112	0.000657143
PTCD3_HUMAN	PTCD3	Pentatricopeptide repeat domain-containing protein 3, mitochondrial	-1.58496	-2	-3.45943	9	8	11	3	2	1	-3.03651	0.000685941	-3.00112	0.000657143
A0A087WWM1_HUMAN	MUC1	Mucin-1	-1	-2	-5.22882	4	4	6	2	1	0	-1.67116	0.00381782	-1.65733	0.00365238
K1324_HUMAN	KIAA1324	UPF0577 protein KIAA1324	-2.22239	-2.22239	-2.11548	14	14	13	3	3	3	-3.88464	0.00039604	-3.83111	0.000355556
C9IYN3_HUMAN (+2)	HNRNPLL	Heterogeneous nuclear ribonucleoprotein L-like	-2.80735	-2.80735	-1	7	7	4	1	1	2	-2.22437	0.00162218	-2.20374	0.00158413
NECT2_HUMAN	NECTIN2	Nectin-2	-2.80735	-2	-1.80735	7	8	7	1	2	2	-2.52149	0.00112634	-2.49523	0.00108254
GALT3_HUMAN	GALNT3	Polypeptide N-acetylgalactosaminyltransferase 3	-0.584963	-4.64386	-2.58496	3	4	6	2	0	1	-1.52614	0.0054099	-1.51394	0.00517937
BOP1_HUMAN	BOP1	Ribosome biogenesis protein BOP1	-1.32193	-4.96578	-1.58496	5	5	3	2	0	1	-1.52614	0.0054099	-1.51394	0.00517937
PPT1_HUMAN	PPT1	Palmitoyl-protein thioesterase 1	-2.32193	-1.76553	-2.24793	20	17	19	4	5	4	-4.67861	0.000229703	-4.60576	0.000226984
SDHA_HUMAN	SDHA	Succinate dehydrogenase [ubiquinone] flavoprotein subunit, mitochondrial	-2.03953	-2.36257	-1.91754	37	36	34	9	7	9	-7.20543	8.71287e-05	-7.06768	8.73016e-05
H3BPE1_HUMAN (+1)	MACF1	Microtubule-actin cross-linking factor 1, isoforms 1/2/3/5	1.32193	1.80735	4.96578	2	2	0	5	7	5	1.87423	0.00266772	1.85662	0.00261429
A0A024QZP7_HUMAN (+1)	CDC2	Cell division cycle 2, G1 to S and G2 to M, isoform CRA_a	-3.32193	-2	-0.584963	10	4	3	1	1	2	-2.08965	0.00187564	-2.07076	0.00180476
ITA6_HUMAN	ITGA6	Integrin alpha-6	-2	-3	-1.32193	4	8	5	1	1	2	-2.08965	0.00187564	-2.07076	0.00180476
NUCB1_HUMAN	NUCB1	Nucleobindin-1	-3.24793	-1.9386	-1.58496	19	23	21	2	6	7	-5.00825	0.000210693	-4.92686	0.000214286
CO9_HUMAN	C9	Complement component C9	2.90689	3.32193	0.678072	2	1	5	15	10	8	3.21902	0.000557624	3.17802	0.000530159
OAT_HUMAN	OAT	Ornithine aminotransferase, mitochondrial	-2.24101	-2.18442	-1.67807	52	50	48	11	11	15	-8.82492	3.0099e-05	-8.63926	3.01587e-05
CPSF1_HUMAN	CPSF1	Cleavage and polyadenylation specificity factor subunit 1	-2	-1.58496	-2.58496	4	6	6	1	2	1	-1.95267	0.00239208	-1.93549	0.00221587
P4R3A_HUMAN	PPP4R3A	Serine/threonine-protein phosphatase 4 regulatory subunit 3A	-2	-2.32193	-1.58496	4	5	3	1	1	1	-1.60978	0.00455604	-1.59817	0.00430794
E9PGC5_HUMAN (+1)	PTPRK	Receptor-type tyrosine-protein phosphatase kappa	-2.32193	-2	-1.58496	5	4	3	1	1	1	-1.60978	0.00455604	-1.59817	0.00430794
NKRF_HUMAN	NKRF	NF-kappa-B-repressing factor	-2.80735	-1.58496	-1	7	3	2	1	1	1	-1.60978	0.00455604	-1.59817	0.00430794
I2BP2_HUMAN	IRF2BP2	Interferon regulatory factor 2-binding protein 2	-2	-2	-2	4	4	4	1	1	1	-1.60978	0.00455604	-1.59817	0.00430794
GFPT1_HUMAN	GFPT1	Glutamine--fructose-6-phosphate aminotransferase [isomerizing] 1	2	2.08746	1.848	4	4	5	16	17	18	4.2134	0.000293069	4.14937	0.000284127
PLAK_HUMAN	JUP	Junction plakoglobin	-2.11548	-2.05889	-1.71621	26	25	23	6	6	7	-5.39087	0.000171089	-5.29789	0.000168254
UBR4_HUMAN	UBR4	E3 ubiquitin-protein ligase UBR4	1.58496	2.58496	1.73697	3	2	3	9	12	10	2.99898	0.000673267	2.96154	0.000642857
A0A140T9R1_HUMAN (+1)	FLOT1	Flotillin-1 (Fragment)	-2	-2	-1.80735	8	8	7	2	2	2	-2.44181	0.0012198	-2.41528	0.00117937
ADA10_HUMAN	ADAM10	Disintegrin and metalloproteinase domain-containing protein 10	-1.73697	-1.80735	-2.58496	10	7	6	3	2	1	-2.44181	0.0012198	-2.41528	0.00117937
UBC12_HUMAN	UBE2M	NEDD8-conjugating enzyme Ubc12	1.80735	1.58496	2.58496	2	2	1	7	6	6	2.13886	0.00176	2.11785	0.00172063
STOM_HUMAN	STOM	Erythrocyte band 7 integral membrane protein	-2.80735	-2.32193	-0.584963	7	5	3	1	1	2	-1.81325	0.00293228	-1.79776	0.00281746
ACINU_HUMAN (+2)	ACIN1	Apoptotic chromatin condensation inducer in the nucleus	-1.58496	-2.16993	-2	9	9	8	3	2	2	-2.61061	0.00103287	-2.58036	0.00095873
CXXC1_HUMAN (+4)	CXXC1	CXXC-type zinc finger protein 1	4.90689	2.58496	0.658963	1	6	19	30	36	30	6.25519	7.60396e-05	6.1379	7.46032e-05
E7EQB2_HUMAN (+2)	LTF	Lactotransferrin (Fragment)	1.58496	2.32193	1.58496	1	1	1	3	5	3	1.45605	0.00640634	1.44605	0.00611111
5NTC_HUMAN	NT5C2	Cytosolic purine 5'-nucleotidase	1	2	2.32193	1	1	1	2	4	5	1.45605	0.00640634	1.44605	0.00611111
F5GYQ1_HUMAN (+1)	ATP6V0D1	V-type proton ATPase subunit d 1	-1.58496	-1.58496	-2.32193	3	3	5	1	1	1	-1.45605	0.00636673	-1.44605	0.00608095
S38A2_HUMAN	SLC38A2	Sodium-coupled neutral amino acid transporter 2	1.80735	1.32193	2.58496	2	2	1	7	5	6	2.00759	0.00219406	1.98829	0.00208254
TACD2_HUMAN	TACSTD2	Tumor-associated calcium signal transducer 2	-2.58496	-1.70044	-1.45943	12	13	11	2	4	4	-3.19694	0.000594059	-3.15402	0.000547619
LYAG_HUMAN	GAA	Lysosomal alpha-glucosidase	-1.58496	-2.80735	-1.32193	6	7	5	2	1	2	-2.00759	0.00216554	-1.98829	0.00205397
PYRG1_HUMAN	CTPS1	CTP synthase 1	2.32193	2.32193	0.874469	4	3	6	20	15	11	3.73507	0.000435644	3.6798	0.000428571
PCYOX_HUMAN	PCYOX1	Prenylcysteine oxidase 1	-1.48543	-2.5025	-1.58496	14	17	15	5	3	5	-3.73507	0.000438812	-3.6798	0.000434921
AL1L2_HUMAN	ALDH1L2	Mitochondrial 10-formyltetrahydrofolate dehydrogenase	2.58496	1.58496	1	1	2	1	6	6	2	1.67116	0.00395881	1.65733	0.00377143
B4DR80_HUMAN (+1)	STK24	Serine/threonine-protein kinase 24	2	2	1	2	1	1	8	4	2	1.67116	0.00395881	1.65733	0.00377143
ODBB_HUMAN	BCKDHB	2-oxoisovalerate dehydrogenase subunit beta, mitochondrial	-2	-1.58496	-2	4	6	4	1	2	1	-1.67116	0.00381782	-1.65733	0.00365238
MTA2_HUMAN	MTA2	Metastasis-associated protein MTA2	-1.58496	-4.96578	-1	3	5	6	1	0	3	-1.45976	0.0061402	-1.44712	0.00589683
SPTN1_HUMAN	SPTAN1	Spectrin alpha chain, non-erythrocytic 1	1.53051	1.63227	2.37851	9	10	5	26	31	26	5.48355	0.00012198	5.38451	0.000104762
CX6B1_HUMAN	COX6B1	Cytochrome c oxidase subunit 6B1	-1.11548	-1.87447	-2.80735	13	11	14	6	3	2	-3.24386	0.000559208	-3.19913	0.000533333
RDH10_HUMAN	RDH10	Retinol dehydrogenase 10	-1.58496	-1.58496	-2.32193	6	6	5	2	2	1	-1.87423	0.00259485	-1.85662	0.00251429
E7EPT4_HUMAN (+1)	NDUFV2	NADH dehydrogenase [ubiquinone] flavoprotein 2, mitochondrial	-2	-1.73697	-1.58496	8	10	9	2	3	3	-2.54634	0.00110416	-2.51591	0.00104921
G5E9V5_HUMAN (+2)	MRPS22	28S ribosomal protein S22, mitochondrial	-1.80735	-1	-2.80735	7	6	7	2	3	1	-2.06742	0.00193901	-2.04608	0.00185714
DPY30_HUMAN	DPY30	Protein dpy-30 homolog	-1.80735	-2.58496	-1.22239	7	6	7	2	1	3	-2.06742	0.00193901	-2.04608	0.00185714
E7EMS2_HUMAN (+5)	NPC2	Epididymal secretory protein E1	-2	-1.58496	-1.58496	4	3	3	1	1	1	-1.29828	0.00971406	-1.28984	0.00907619
PPCE_HUMAN	PREP	Prolyl endopeptidase	1.26303	1.73697	2.45943	5	3	2	12	10	11	2.87705	0.000763564	2.83939	0.000685714
KINH_HUMAN	KIF5B	Kinesin-1 heavy chain	0.584963	2.70044	2.45943	6	2	2	9	13	11	2.87705	0.000763564	2.83939	0.000685714
DNS2A_HUMAN	DNASE2	Deoxyribonuclease-2-alpha	-1.58496	-2.32193	-1.45943	12	10	11	4	2	4	-2.87705	0.000796832	-2.83939	0.000742857
SERC_HUMAN	PSAT1	Phosphoserine aminotransferase	2.41504	1.22239	1.67807	3	6	5	16	14	16	3.58671	0.000456238	3.5332	0.000453968
SNR40_HUMAN	SNRNP40	U5 small nuclear ribonucleoprotein 40 kDa protein	-1.58496	-1.22239	-2.32193	6	7	10	2	3	2	-2.25235	0.00158416	-2.22732	0.00151429
A0A087WT87_HUMAN (+2)	SLC1A3	Amino acid transporter	-1.41504	-3	-1.22239	8	8	7	3	1	3	-2.25235	0.00158416	-2.22732	0.00151429
HPRT_HUMAN	HPRT1	Hypoxanthine-guanine phosphoribosyltransferase	2.32193	1.41504	1.41504	2	3	3	10	8	8	2.43026	0.00118495	2.40157	0.0011254
LRP1_HUMAN	LRP1	Prolow-density lipoprotein receptor-related protein 1	0	1.32193	2.80735	1	2	1	1	5	7	1.52614	0.00553663	1.51394	0.00529206
M0QXF7_HUMAN (+2)	MYDGF	Myeloid-derived growth factor (Fragment)	2	2.32193	1	1	1	2	4	5	4	1.52614	0.00553663	1.51394	0.00529206
FETUA_HUMAN	AHSG	Alpha-2-HS-glycoprotein	2.32193	2	1	1	1	2	5	4	4	1.52614	0.00553663	1.51394	0.00529206
PRRC1_HUMAN	PRRC1	Protein PRRC1	-1.80735	-1.32193	-2.64386	7	5	1	2	2	0	-1.31606	0.00903446	-1.30502	0.00858095
C9J177_HUMAN (+2)	PPP1R7	Protein phosphatase 1 regulatory subunit 7 (Fragment)	2.32193	2.32193	1	1	1	3	5	5	6	1.7386	0.00352475	1.72267	0.00338254
ATG3_HUMAN	ATG3	Ubiquitin-like-conjugating enzyme ATG3	1.22239	2.32193	1.80735	3	1	2	7	5	7	1.93913	0.00247762	1.91949	0.00233016
E5KLJ5_HUMAN (+2)	OPA1	Dynamin-like 120 kDa protein, mitochondrial	-1.22239	-1	-2.45943	7	4	11	3	2	2	-2.13002	0.00179168	-2.1067	0.00174603
PYGB_HUMAN	PYGB	Glycogen phosphorylase, brain form	1.70044	1.53605	1.63227	12	10	10	39	29	31	5.79017	8.39604e-05	5.67893	7.93651e-05
DNJC3_HUMAN (+1)	DNAJC3	DnaJ homolog subfamily C member 3	1.73697	0.415037	4.64386	3	3	0	10	4	4	1.62348	0.00442772	1.60691	0.00422381
E9PGT1_HUMAN (+1)	TSN	Translin	1	1.22239	4.96578	3	3	0	6	7	5	1.62348	0.00442772	1.60691	0.00422381
PSMD5_HUMAN	PSMD5	26S proteasome non-ATPase regulatory subunit 5	2	0.584963	2	2	2	1	8	3	4	1.60052	0.00477941	1.58625	0.00455873
A6NMQ3_HUMAN (+2)	ENSA	Alpha-endosulfine	1.58496	2.32193	1	1	1	2	3	5	4	1.37789	0.00801109	1.36729	0.00762857
DHRS1_HUMAN	DHRS1	Dehydrogenase/reductase SDR family member 1	-2.32193	-3	-0.321928	5	8	5	1	1	4	-1.80888	0.00303366	-1.79093	0.00293016
ATPO_HUMAN	ATP5O	ATP synthase subunit O, mitochondrial	-1.58496	-2.58496	-1	6	6	6	2	1	3	-1.80888	0.00303366	-1.79093	0.00293016
GOLM1_HUMAN	GOLM1	Golgi membrane protein 1	-1	-1.58496	-2.32193	4	3	5	2	1	1	-1.37789	0.00783525	-1.36729	0.00748571
D6R9D6_HUMAN (+1)	RBM47	RNA-binding protein 47	-1.58496	-1.32193	-2	3	5	4	1	2	1	-1.37789	0.00783525	-1.36729	0.00748571
SUSD2_HUMAN	SUSD2	Sushi domain-containing protein 2	-1.48543	-1.62803	-1.63227	42	34	31	15	11	10	-5.94887	9.34653e-05	-5.83164	9.36508e-05
ZA2G_HUMAN	AZGP1	Zinc-alpha-2-glycoprotein	-1.45943	-1.24793	-2	22	19	24	8	8	6	-4.24095	0.000329505	-4.16888	0.00032381
NUMA1_HUMAN	NUMA1	Nuclear mitotic apparatus protein 1	-1.6477	-1.46713	-1.55552	94	94	97	30	34	33	-11.3966	9.50495e-06	-11.1111	9.52381e-06
PLEC_HUMAN	PLEC	Plectin	1.64386	1.58496	1.46949	8	11	13	25	33	36	5.41218	0.000128317	5.30924	0.000122222
F8VPD4_HUMAN	CAD	CAD protein	2.08746	1.58496	1	4	4	6	17	12	12	3.09483	0.000624158	3.04999	0.000587302
CSTF2_HUMAN (+1)	CSTF2	Cleavage stimulation factor subunit 2	-1.87447	-1.22239	-1.41504	11	7	8	3	3	3	-2.25918	0.00157307	-2.23204	0.00150635
AP3D1_HUMAN	AP3D1	AP-3 complex subunit delta-1	1.22239	2	1.41504	3	2	3	7	8	8	2.07403	0.00190099	2.05049	0.00183968
E9PB90_HUMAN (+1)	HK2	Hexokinase-2	-1.848	-1.1375	-1.45943	18	11	11	5	5	4	-2.99442	0.000728713	-2.95131	0.000711111
SPB1_HUMAN	FTSJ3	pre-rRNA processing protein FTSJ3	-1.58496	-1.80735	-1.22239	6	7	7	2	2	3	-1.88042	0.00258218	-1.8605	0.00251429
TRI29_HUMAN	TRIM29	Tripartite motif-containing protein 29	-1.37851	-2.58496	-1	13	12	12	5	2	6	-2.83436	0.000849109	-2.79474	0.000780952
B7Z7P8_HUMAN (+1)	ETF1	Eukaryotic peptide chain release factor subunit 1	1	2.80735	1	2	1	3	4	7	6	1.67654	0.00385743	1.66026	0.00372222
CAB45_HUMAN	SDF4	45 kDa calcium-binding protein	-1.58496	-2.24793	-0.917538	15	19	17	5	4	9	-3.50485	0.000489505	-3.44967	0.000484127
RT29_HUMAN	DAP3	28S ribosomal protein S29, mitochondrial	-2.80735	-1	-1	7	6	4	1	3	2	-1.67654	0.00373703	-1.66026	0.00359048
A0A182DWF2_HUMAN (+3)	TXNRD2	Thioredoxin reductase 2, mitochondrial	-1.22239	-1.32193	-2.32193	7	5	5	3	2	1	-1.67654	0.00373703	-1.66026	0.00359048
SCOT1_HUMAN	OXCT1	Succinyl-CoA:3-ketoacid coenzyme A transferase 1, mitochondrial	-1.75489	-1.32193	-1.36257	27	20	18	8	8	7	-4.11736	0.000335842	-4.04706	0.000331746
A0A0A6YY92_HUMAN (+3)	ADSL	Adenylosuccinate lyase	2.32193	1.32193	1	1	2	2	5	5	4	1.45976	0.0063097	1.44712	0.00606667
VDAC1_HUMAN	VDAC1	Voltage-dependent anion-selective channel protein 1	1	1	2.58496	2	2	1	4	4	6	1.45976	0.0063097	1.44712	0.00606667
RM49_HUMAN	MRPL49	39S ribosomal protein L49, mitochondrial	-1.32193	-1.58496	-1.58496	5	6	3	2	2	1	-1.45976	0.0061402	-1.44712	0.00589683
ACPH_HUMAN (+1)	APEH	Acylamino-acid-releasing enzyme	0.736966	1.45943	2.58496	6	4	2	10	11	12	2.56305	0.00104238	2.52867	0.00100952
IMA1_HUMAN	KPNA2	Importin subunit alpha-1	-1.5025	-1.26303	-1.58496	17	12	15	6	5	5	-3.10898	0.000647921	-3.06238	0.000598413
MVD1_HUMAN	MVD	Diphosphomevalonate decarboxylase	1	1.22239	2.58496	3	3	1	6	7	6	1.75293	0.00340752	1.7347	0.0033
THEM6_HUMAN	THEM6	Protein THEM6	-1.80735	-1.22239	-1.32193	7	7	5	2	3	2	-1.75293	0.00330614	-1.7347	0.00318413
SYIC_HUMAN	IARS	Isoleucine--tRNA ligase, cytoplasmic	1.078	1.44057	1.77761	9	7	7	19	19	24	3.85803	0.000388119	3.79282	0.000379365
ALDH2_HUMAN	ALDH2	Aldehyde dehydrogenase, mitochondrial	-1.42884	-1.20645	-1.68806	35	30	29	13	13	9	-5.08757	0.000210693	-4.98998	0.000196825
NAMPT_HUMAN	NAMPT	Nicotinamide phosphoribosyltransferase	1.51457	1.45943	1.28011	14	12	14	40	33	34	5.53348	0.000112475	5.42339	0.000104762
B4DUC8_HUMAN (+1)	MTAP	S-methyl-5'-thioadenosine phosphorylase	1.22239	1.22239	1.73697	3	3	3	7	7	10	2.02422	0.00211802	2.0005	0.00203333
HMGCL_HUMAN	HMGCL	Hydroxymethylglutaryl-CoA lyase, mitochondrial	-0.736966	-1.32193	-2.58496	5	5	6	3	2	1	-1.54192	0.00517703	-1.52729	0.00504444
NECT4_HUMAN	NECTIN4	Nectin-4	-2.58496	-1.32193	-0.736966	6	5	5	1	2	3	-1.54192	0.00517703	-1.52729	0.00504444
TM87A_HUMAN	TMEM87A	Transmembrane protein 87A	-1	-1	-2.58496	6	4	6	3	2	1	-1.54192	0.00517703	-1.52729	0.00504444
SYNC_HUMAN	NARS	Asparagine--tRNA ligase, cytoplasmic	1.58496	0.847997	1.77761	7	10	7	21	18	24	3.82373	0.000400792	3.75857	0.0004
SEC63_HUMAN	SEC63	Translocation protein SEC63 homolog	1.80735	1.80735	0.807355	4	4	8	14	14	14	2.91266	0.000690693	2.86949	0.00068254
CDV3_HUMAN	CDV3	Protein CDV3 homolog	1.37851	1.26303	1.58496	5	5	3	13	12	9	2.5205	0.00108356	2.48605	0.00104444
ERG7_HUMAN	LSS	Lanosterol synthase	-1.16993	-1.36257	-1.58496	18	18	24	8	7	8	-3.68312	0.000451485	-3.6213	0.000446032
A0A1C7CYX9_HUMAN (+1)	DPYSL2	Dihydropyrimidinase-related protein 2	1.87447	2.32193	0	3	2	5	11	10	5	2.09573	0.00185188	2.07015	0.00182857
PSMD8_HUMAN (+1)	PSMD8	26S proteasome non-ATPase regulatory subunit 8	0.415037	2.32193	2	3	1	1	4	5	4	1.31606	0.00927842	1.30502	0.00877778
SYFB_HUMAN	FARSB	Phenylalanine--tRNA ligase beta subunit	1	2	1.32193	2	1	2	4	4	5	1.31606	0.00927842	1.30502	0.00877778
LMNB1_HUMAN	LMNB1	Lamin-B1	-1.32193	-1	-2	5	4	4	2	2	1	-1.31606	0.00903446	-1.30502	0.00858095
A0A0C4DGA2_HUMAN (+1)	ECI2	Enoyl-CoA delta isomerase 2, mitochondrial	-1.32193	-1	-2	5	4	4	2	2	1	-1.31606	0.00903446	-1.30502	0.00858095
HDGR2_HUMAN	HDGFRP2	Hepatoma-derived growth factor-related protein 2	-0.584963	-1.58496	-2	3	6	4	2	2	1	-1.31606	0.00903446	-1.30502	0.00858095
M0R1J0_HUMAN	KCNN4	Intermediate conductance calcium-activated potassium channel protein 4 (Fragment)	-0.415037	-2.32193	-2	4	5	4	3	1	1	-1.31606	0.00903446	-1.30502	0.00858095
GIPC1_HUMAN	GIPC1	PDZ domain-containing protein GIPC1	-2	-0.736966	-2	4	5	4	1	3	1	-1.31606	0.00903446	-1.30502	0.00858095
HTSF1_HUMAN	HTATSF1	HIV Tat-specific factor 1	-1.24793	-1.36257	-1.51457	19	18	20	8	7	7	-3.53992	0.000468911	-3.48145	0.00047619
IF5_HUMAN	EIF5	Eukaryotic translation initiation factor 5	1.22239	2	1.19265	3	2	7	7	8	16	2.34675	0.00136871	2.31581	0.00129365
TCEA1_HUMAN	TCEA1	Transcription elongation factor A protein 1	1.58496	1	1.58496	2	3	2	6	6	6	1.62348	0.00442772	1.60691	0.00422381
ABHDA_HUMAN	ABHD10	Mycophenolic acid acyl-glucuronide esterase, mitochondrial	-1.90689	-1.26303	-0.847997	15	12	9	4	5	5	-2.58527	0.00104713	-2.54904	0.0010127
HXK1_HUMAN	HK1	Hexokinase-1	-1.22239	-1.80735	-1	7	7	4	3	2	2	-1.62348	0.00425822	-1.60691	0.0040746
PFKAP_HUMAN	PFKP	ATP-dependent 6-phosphofructokinase, platelet type	3.16993	1	0.584963	1	4	4	9	8	6	1.90462	0.00257743	1.88259	0.00250952
DSRAD_HUMAN	ADAR	Double-stranded RNA-specific adenosine deaminase	-1.1375	-1.37851	-1.48543	11	13	14	5	5	5	-2.64965	0.000996436	-2.61166	0.000911111
ZFR_HUMAN	ZFR	Zinc finger RNA-binding protein	-1.58496	-1.58496	-0.893085	15	15	13	5	5	7	-2.87535	0.000796832	-2.83216	0.000746032
A0A0J9YWL0_HUMAN	AIM1	Absent in melanoma 1 protein	-1.22239	-1.48543	-1.32193	14	14	15	6	5	6	-2.87535	0.000796832	-2.83216	0.000746032
IF2B_HUMAN	EIF2S2	Eukaryotic translation initiation factor 2 subunit 2	1.51457	1.24793	1.24793	7	8	8	20	19	19	3.5065	0.000486337	3.44807	0.000477778
A0A087WZN1_HUMAN (+1)	IDH3B	Isocitrate dehydrogenase [NAD] subunit, mitochondrial	-1.41504	-1.32193	-1.22239	8	5	7	3	2	3	-1.70406	0.0035897	-1.68559	0.00343492
ACOT9_HUMAN	ACOT9	Acyl-coenzyme A thioesterase 9, mitochondrial	0	-2.58496	-2.32193	4	6	5	4	1	1	-1.40483	0.00737267	-1.39183	0.00698254
COX5A_HUMAN	COX5A	Cytochrome c oxidase subunit 5A, mitochondrial	-1	-1	-2.32193	6	4	5	3	2	1	-1.40483	0.00737267	-1.39183	0.00698254
TPP2_HUMAN	TPP2	Tripeptidyl-peptidase 2	1.26303	1.58496	1.11548	5	4	6	12	12	13	2.54726	0.00104871	2.51097	0.00101587
ANXA3_HUMAN	ANXA3	Annexin A3	1.63743	1.20163	1.05889	9	10	12	28	23	25	4.10876	0.000302574	4.03401	0.0003
PLXB2_HUMAN	PLXNB2	Plexin-B2	-0.485427	-1.58496	-2.08746	14	18	17	10	6	4	-3.05863	0.000671683	-3.01031	0.000657143
ODPB_HUMAN	PDHB	Pyruvate dehydrogenase E1 component subunit beta, mitochondrial	-1.5025	-1.16993	-1.22239	17	18	14	6	8	6	-3.05863	0.000671683	-3.01031	0.000657143
CD166_HUMAN	ALCAM	CD166 antigen	-1.19265	-1.19265	-1.5025	16	16	17	7	7	6	-3.05863	0.000671683	-3.01031	0.000657143
H0Y2Y8_HUMAN (+1)	ZYX	Zyxin (Fragment)	1.80735	1.16993	1	2	4	3	7	9	6	1.7835	0.00321267	1.76315	0.00312381
RASH_HUMAN	HRAS	GTPase HRas	-1	-1.32193	-2	8	5	4	4	2	1	-1.49192	0.00579327	-1.477	0.00555079
RRP12_HUMAN	RRP12	RRP12-like protein	-1	-2.32193	-1	8	5	4	4	1	2	-1.49192	0.00579327	-1.477	0.00555079
ABCC9_HUMAN (+1)	ABCC9	ATP-binding cassette sub-family C member 9	5.81378	0.736966	-0.415037	0	3	4	9	5	3	1.31745	0.00913743	1.30391	0.00890794
SYIM_HUMAN	IARS2	Isoleucine--tRNA ligase, mitochondrial	-1.68806	-0.925999	-1.1375	29	19	22	9	10	10	-3.83774	0.000413465	-3.76953	0.000412698
ECI1_HUMAN	ECI1	Enoyl-CoA delta isomerase 1, mitochondrial	-1.45943	-1.16993	-1.11548	22	18	13	8	8	6	-3.17876	0.000597228	-3.12708	0.000569841
FKBP8_HUMAN	FKBP8	Peptidyl-prolyl cis-trans isomerase FKBP8	-1	-1.41504	-1.41504	8	8	8	4	3	3	-1.86171	0.00268198	-1.83951	0.00256667
RT31_HUMAN	MRPS31	28S ribosomal protein S31, mitochondrial	-0.485427	-1.58496	-2	7	9	8	5	3	2	-1.86171	0.00268198	-1.83951	0.00256667
RAGP1_HUMAN	RANGAP1	Ran GTPase-activating protein 1	-1.24793	-2	-0.678072	19	20	16	8	5	10	-3.2382	0.000559208	-3.18485	0.00054127
SCRB2_HUMAN	SCARB2	Lysosome membrane protein 2	-1.19265	-1.22239	-1.37851	16	14	13	7	6	5	-2.74268	0.000891881	-2.70119	0.000861905
AK1C2_HUMAN	AKR1C2	Aldo-keto reductase family 1 member C2	1.1375	1.26303	1.41504	5	5	3	11	12	8	2.19846	0.0016602	2.16914	0.00165556
A0A087WT95_HUMAN (+4)	ACOT2	Acyl-coenzyme A thioesterase 2, mitochondrial	-1.32193	-1.32193	-1.09954	20	15	15	8	6	7	-3.02618	0.000711287	-2.97787	0.000674603
ACADM_HUMAN (+2)	ACADM	Medium-chain specific acyl-CoA dehydrogenase, mitochondrial	-1.37851	-1.20163	-1.16993	26	23	27	10	10	12	-3.99954	0.000342178	-3.92653	0.000339683
ACSF2_HUMAN	ACSF2	Acyl-CoA synthetase family member 2, mitochondrial	-2	-0.893085	-0.847997	16	13	9	4	7	5	-2.5116	0.0011501	-2.47528	0.00108889
SAE2_HUMAN	UBA2	SUMO-activating enzyme subunit 2	0.938599	1.54057	1.20163	12	11	10	23	32	23	4.05291	0.000307327	3.97831	0.000307937
MAP2_HUMAN	METAP2	Methionine aminopeptidase 2	0.736966	1.1375	2	6	5	3	10	11	12	2.26967	0.0015604	2.23856	0.00151746
1A23_HUMAN	HLA-A	HLA class I histocompatibility antigen, A-23 alpha chain	-1.18442	-1.22239	-1.29546	25	28	27	11	12	11	-4.106	0.000335842	-4.02982	0.000333333
ES1_HUMAN (+1)	ES1	Uncharacterized protein (Fragment)	-1	-0.893085	-1.22239	20	14	13	6	7	7	-2.87007	0.000798416	-2.82515	0.000755556
AKAP8_HUMAN	AKAP8	A-kinase anchor protein 8	-1.67807	-0.36257	-1.73697	16	9	10	5	7	3	-2.33999	0.00140356	-2.30712	0.00139048
HEM6_HUMAN	CPOX	Oxygen-dependent coproporphyrinogen-III oxidase, mitochondrial	-1.32193	-0.807355	-1.45943	10	7	11	4	4	4	-2.01449	0.00215129	-1.98866	0.00204444
IDI1_HUMAN	IDI1	Isopentenyl-diphosphate Delta-isomerase 1	-1.22239	-1.41504	-1	7	8	6	3	3	3	-1.66075	0.00398574	-1.64207	0.0038381
PRP8_HUMAN	PRPF8	Pre-mRNA-processing-splicing factor 8	-1.58496	-1.03747	-0.956931	51	39	33	17	19	17	-5.41368	0.000171089	-5.30039	0.000168254
AHNK_HUMAN	AHNAK	Neuroblast differentiation-associated protein AHNAK	-0.978305	-1.17509	-1.4957	132	140	141	67	62	50	-12.1423	7.92079e-06	-11.8083	7.93651e-06
ODO1_HUMAN	OGDH	2-oxoglutarate dehydrogenase, mitochondrial	-1.1375	-0.947533	-1.54057	33	27	32	15	14	11	-4.41884	0.000302574	-4.33328	0.000269841
A0A0A0MSE2_HUMAN	HADH	Hydroxyacyl-coenzyme A dehydrogenase, mitochondrial	-0.584963	-1.19265	-1.848	12	16	18	8	7	5	-2.77491	0.00085703	-2.73169	0.00085873
STML2_HUMAN	STOML2	Stomatin-like protein 2, mitochondrial	-1.41504	-1	-1.16993	8	6	9	3	3	4	-1.74257	0.00338376	-1.72205	0.00324286
EF1B_HUMAN	EEF1B2	Elongation factor 1-beta	1.58496	1.11548	0.874469	5	6	6	15	13	11	2.47806	0.00113901	2.44169	0.00109048
NU155_HUMAN	NUP155	Nuclear pore complex protein Nup155	-0.807355	-1.5025	-1.5025	21	17	17	12	6	6	-3.11816	0.000647921	-3.06653	0.000598413
DNM1L_HUMAN	DNM1L	Dynamin-1-like protein	1.80735	1.58496	0	2	2	3	7	6	3	1.35807	0.00838653	1.34477	0.00813333
GRPE1_HUMAN	GRPEL1	GrpE protein homolog 1, mitochondrial	-0.415037	-1.58496	-1.58496	4	6	6	3	2	2	-1.35807	0.00812515	-1.34477	0.00787143
ILVBL_HUMAN (+1)	ILVBL	Acetolactate synthase-like protein	-1.32193	-0.584963	-2.32193	5	6	5	2	4	1	-1.35807	0.00812515	-1.34477	0.00787143
NDUS3_HUMAN	NDUFS3	NADH dehydrogenase [ubiquinone] iron-sulfur protein 3, mitochondrial	-0.736966	-2.58496	-0.736966	5	6	5	3	1	3	-1.35807	0.00812515	-1.34477	0.00787143
MOV10_HUMAN (+1)	MOV10	Putative helicase MOV-10	-0.807355	-2	-1.32193	7	4	5	4	1	2	-1.35807	0.00812515	-1.34477	0.00787143
G3V106_HUMAN	TENM2	HCG38403, isoform CRA_b	-1.58496	-1.32193	-0.736966	6	5	5	2	2	3	-1.35807	0.00812515	-1.34477	0.00787143
E7EU96_HUMAN	CSNK2A1	Casein kinase II subunit alpha	-1.90689	-0.70044	-1.09954	15	13	15	4	8	7	-2.61288	0.00103287	-2.57306	0.00095873
J3QRU1_HUMAN (+1)	YES1	Tyrosine-protein kinase	-1	-1.45943	-1	8	11	8	4	4	4	-1.90145	0.00254733	-1.87731	0.0024746
TCOF_HUMAN	TCOF1	Treacle protein	-0.584963	-1.58496	-1.58496	6	6	6	4	2	2	-1.4484	0.00653624	-1.43323	0.00623492
RBP56_HUMAN	TAF15	TATA-binding protein-associated factor 2N	-1.58496	-1.41504	-0.415037	6	8	4	2	3	3	-1.4484	0.00653624	-1.43323	0.00623492
BAP31_HUMAN	BCAP31	B-cell receptor-associated protein 31	-0.584963	-2	-1	6	8	6	4	2	3	-1.53626	0.00523089	-1.51925	0.0051
FLNB_HUMAN	FLNB	Filamin-B	0.952694	1.0217	1.48113	31	33	24	60	67	67	7.00582	7.44554e-05	6.84114	7.46032e-05
CPT2_HUMAN	CPT2	Carnitine O-palmitoyltransferase 2, mitochondrial	-0.584963	-1.09954	-2	15	15	16	10	7	4	-2.64967	0.000996436	-2.60815	0.000922222
LKHA4_HUMAN	LTA4H	Leukotriene A-4 hydrolase	0.485427	0.807355	2.32193	5	4	2	7	7	10	1.70547	0.00369426	1.68481	0.00358413
APMAP_HUMAN	APMAP	Adipocyte plasma membrane-associated protein	-1.48543	-0.514573	-1.37851	14	10	13	5	7	5	-2.27494	0.00155248	-2.24197	0.00150159
CN37_HUMAN	CNP	2',3'-cyclic-nucleotide 3'-phosphodiesterase	-0.893085	-1.32193	-1.1375	13	15	11	7	6	5	-2.34618	0.00139406	-2.31148	0.00134444
RBBP7_HUMAN	RBBP7	Histone-binding protein RBBP7	-1.41504	-1.16993	-0.847997	8	9	9	3	4	5	-1.78716	0.00311129	-1.76471	0.00303016
DBNL_HUMAN	DBNL	Drebrin-like protein	0.847997	0.584963	2.32193	5	6	2	9	9	10	1.86714	0.0026899	1.84289	0.0026254
AMPB_HUMAN	RNPEP	Aminopeptidase B	1.36257	1	0.906891	7	7	8	18	14	15	2.62157	0.000980594	2.58004	0.000939683
ACOX1_HUMAN	ACOX1	Peroxisomal acyl-coenzyme A oxidase 1	-0.969626	-1.08746	-1.25634	47	51	43	24	24	18	-5.48047	0.000167921	-5.3608	0.000142857
SC23B_HUMAN	SEC23B	Protein transport protein Sec23B	1.11548	1.45943	0.678072	6	4	5	13	11	8	2.02241	0.00214653	1.99463	0.00205079
MRRP1_HUMAN	TRMT10C	Mitochondrial ribonuclease P protein 1	-1.45943	-0.514573	-1.45943	11	10	11	4	7	4	-2.02241	0.00210693	-1.99463	0.00202857
RS23_HUMAN	RPS23	40S ribosomal protein S23	-0.793549	-1.37851	-1	26	39	24	15	15	12	-3.99065	0.000342178	-3.91345	0.000339683
GSTO1_HUMAN	GSTO1	Glutathione S-transferase omega-1	1	2.16993	0	3	2	4	6	9	4	1.40993	0.00720792	1.39457	0.00705079
LRRC1_HUMAN	LRRC1	Leucine-rich repeat-containing protein 1	-2.80735	0.736966	-1.58496	7	3	9	1	5	3	-1.40993	0.00694337	-1.39457	0.00677937
ASSY_HUMAN	ASS1	Argininosuccinate synthase	1.18057	1	1.04731	15	17	15	34	34	31	4.2596	0.000283564	4.17467	0.000284127
PUR9_HUMAN	ATIC	Bifunctional purine biosynthesis protein PURH	0.777608	1.27302	1.14684	14	12	14	24	29	31	3.80267	0.000427723	3.73023	0.000403175
D6REX3_HUMAN (+1)	SEC31A	Protein transport protein Sec31A	1	1.73697	0.485427	2	3	5	4	10	7	1.49958	0.0058297	1.4824	0.0056
GDIA_HUMAN	GDI1	Rab GDP dissociation inhibitor alpha	1.22239	1.16993	0.807355	3	4	4	7	9	7	1.58671	0.00486337	1.56772	0.00476349
NCPR_HUMAN	POR	NADPH--cytochrome P450 reductase	-0.784271	-0.959358	-1.54057	31	35	32	18	18	11	-4.18551	0.000331089	-4.1022	0.000330159
J3KRZ3_HUMAN	SLC47A1	Multidrug and toxin extrusion protein 1	1.22239	2.58496	0.584963	3	1	8	7	6	12	1.67157	0.0039303	-1.37045	0.00732857
SK2L2_HUMAN	SKIV2L2	Superkiller viralicidic activity 2-like 2	-0.192645	-2.32193	-1.22239	8	10	7	7	2	3	-1.67157	0.00378772	-1.65079	0.00368889
THIK_HUMAN	ACAA1	3-ketoacyl-CoA thiolase, peroxisomal	-0.847997	-1.32193	-1	9	10	6	5	4	3	-1.67157	0.00378772	-1.65079	0.00368889
NT5D1_HUMAN	NT5DC1	5'-nucleotidase domain-containing protein 1	1.24793	1.08746	0.830075	8	8	9	19	17	16	2.72819	0.000861782	2.68331	0.000846032
A0A087WUT6_HUMAN (+1)	EIF5B	Eukaryotic translation initiation factor 5B	1.41504	0.736966	1.16993	3	6	4	8	10	9	1.75439	0.0033996	1.73183	0.00333333
ECH1_HUMAN	ECH1	Delta(3,5)-Delta(2,4)-dienoyl-CoA isomerase, mitochondrial	-0.887525	-1.32193	-0.963474	37	40	39	20	16	20	-4.65414	0.000248713	-4.55716	0.000226984
GOPC_HUMAN	GOPC	Golgi-associated PDZ and coiled-coil motif-containing protein	-1.73697	-1	-0.584963	10	10	9	3	5	6	-1.83536	0.00280871	-1.81102	0.0027
F5H5P2_HUMAN (+1)	F5H5P2	Uncharacterized protein	-1	-0.893085	-1.22239	14	13	14	7	7	6	-2.28956	0.00151921	-2.2548	0.0014873
G3V2Q1_HUMAN (+1)	HNRNPC	Heterogeneous nuclear ribonucleoproteins C1/C2	-1.10962	-0.526069	-0.817136	16	16	15	7	8	8	-2.50058	0.00115802	-2.46074	0.00111429
SSBP_HUMAN	SSBP1	Single-stranded DNA-binding protein, mitochondrial	-1.28011	-1	-0.807355	17	16	14	7	8	8	-2.50058	0.00115802	-2.46074	0.00111429
Q5T5C7_HUMAN (+1)	SARS	Serine--tRNA ligase, cytoplasmic	1	1	1.078	9	10	9	18	20	19	2.83429	0.000826931	2.78612	0.000746032
GSH0_HUMAN	GCLM	Glutamate--cysteine ligase regulatory subunit	0.847997	1.1375	1	5	5	5	9	11	10	1.80579	0.0031002	1.78137	0.00299365
B4DIH5_HUMAN	COPS2	COP9 signalosome complex subunit 2	1.32193	0.678072	1	4	5	5	10	8	10	1.72407	0.00359446	1.70141	0.0035
IF2A_HUMAN	EIF2S1	Eukaryotic translation initiation factor 2 subunit 1	1.16993	1	0.847997	4	4	5	9	8	9	1.6404	0.00427723	1.61952	0.00409206
GLRX3_HUMAN	GLRX3	Glutaredoxin-3	1.32193	1.41504	0.415037	4	3	6	10	8	8	1.6404	0.00427723	1.61952	0.00409206
SPT5H_HUMAN	SUPT5H	Transcription elongation factor SPT5	0.847997	1.16993	1	5	4	3	9	9	6	1.5546	0.00509307	1.53548	0.00493968
CHRD1_HUMAN	CHORDC1	Cysteine and histidine-rich domain-containing protein 1	1	1.41504	0.678072	4	3	5	8	8	8	1.5546	0.00509307	1.53548	0.00493968
RS2_HUMAN	RPS2	40S ribosomal protein S2	-0.965235	-1.06413	-0.968291	41	46	45	21	22	23	-4.88167	0.000215446	-4.77616	0.000215873
RU17_HUMAN	SNRNP70	U1 small nuclear ribonucleoprotein 70 kDa	-0.70044	-1.48543	-0.893085	13	14	13	8	5	7	-2.19043	0.00168871	-2.15736	0.00165873
MUTA_HUMAN	MUT	Methylmalonyl-CoA mutase, mitochondrial	-1.67807	-0.36257	-0.874469	16	9	11	5	7	6	-2.04087	0.00206099	-2.01124	0.00197937
IPYR2_HUMAN	PPA2	Inorganic pyrophosphatase 2, mitochondrial	-0.874469	-0.847997	-1.32193	11	9	10	6	5	4	-1.80579	0.00305426	-1.78137	0.00297302
SRSF9_HUMAN	SRSF9	Serine/arginine-rich splicing factor 9	-0.584963	-0.847997	-1.73697	9	9	10	6	5	3	-1.72407	0.00347564	-1.70141	0.00337619
SAP3_HUMAN	GM2A	Ganglioside GM2 activator	-1.1375	-1.16993	-0.678072	11	9	8	5	4	5	-1.72407	0.00347564	-1.70141	0.00337619
THTR_HUMAN	TST	Thiosulfate sulfurtransferase	-1	-1.1375	-0.847997	8	11	9	4	5	5	-1.72407	0.00347564	-1.70141	0.00337619
NB5R3_HUMAN	CYB5R3	NADH-cytochrome b5 reductase 3	-0.36257	-2.16993	-1	9	9	6	7	2	3	-1.5546	0.00506772	-1.53548	0.00489683
SNX3_HUMAN	SNX3	Sorting nexin-3	-1.22239	-1.41504	-0.485427	7	8	7	3	3	5	-1.4664	0.00606416	-1.44907	0.00587302
U520_HUMAN	SNRNP200	U5 small nuclear ribonucleoprotein 200 kDa helicase	-1	-0.903785	-1.08406	64	58	53	32	31	25	-5.86031	0.000101386	-5.72459	9.68254e-05
SYAC_HUMAN	AARS	Alanine--tRNA ligase, cytoplasmic	1.19265	1.09115	0.716207	21	23	28	48	49	46	5.10991	0.00017901	4.99716	0.000160317
C9JTN7_HUMAN (+2)	TIA1	Nucleolysin TIA-1 isoform p40	-0.862496	-1.39232	-0.678072	20	21	16	11	8	10	-2.7226	0.000899802	-2.67612	0.00087619
NUP50_HUMAN	NUP50	Nuclear pore complex protein Nup50	-0.777608	-0.917538	-1.22239	12	17	14	7	9	6	-2.23838	0.00160475	-2.20359	0.00158413
ATLA3_HUMAN	ATL3	Atlastin-3	-1.16993	-0.847997	-0.900464	27	27	28	12	15	15	-3.44773	0.000510099	-3.38198	0.000501587
CCAR1_HUMAN	CCAR1	Cell division cycle and apoptosis regulator protein 1	-0.584963	-1.45943	-1	12	11	8	8	4	4	-1.77815	0.00314139	-1.75367	0.00308571
GPDM_HUMAN	GPD2	Glycerol-3-phosphate dehydrogenase, mitochondrial	-0.862496	-0.540568	-1.51457	20	16	20	11	11	7	-2.63385	0.00100911	-2.58904	0.000949206
PTBP3_HUMAN	PTBP3	Polypyrimidine tract-binding protein 3	-0.736966	-1.32193	-0.807355	10	10	7	6	4	4	-1.61158	0.00436436	-1.5906	0.00437778
DNJB1_HUMAN	DNAJB1	DnaJ homolog subfamily B member 1	0.807355	0.678072	1.32193	4	5	4	7	8	10	1.5251	0.00557149	1.50588	0.00533492
PRC2A_HUMAN	PRRC2A	Protein PRRC2A	0.847997	1	1	5	4	4	9	8	8	1.5251	0.00557149	1.50588	0.00533492
ZN185_HUMAN	ZNF185	Zinc finger protein 185	-0.736966	-0.830075	-1.24793	15	16	19	9	9	8	-2.42861	0.00124832	-2.38877	0.00122857
RBM3_HUMAN	RBM3	RNA-binding protein 3	-0.678072	-0.678072	-1.58496	8	8	9	5	5	3	-1.5251	0.00542891	-1.50588	0.0052
RDH11_HUMAN	RDH11	Retinol dehydrogenase 11	-1.32193	-0.222392	-1.41504	10	7	8	4	6	3	-1.5251	0.00542891	-1.50588	0.0052
PPM1G_HUMAN	PPM1G	Protein phosphatase 1G	0.823122	0.938599	1.06413	13	12	11	23	23	23	3.00233	0.000673267	2.94778	0.000660317
A0A0C4DGB6_HUMAN (+4)	ALB	Serum albumin	1.32193	0.70044	0.847997	6	8	10	15	13	18	2.28697	0.00152396	2.25049	0.00149683
MCM4_HUMAN	MCM4	DNA replication licensing factor MCM4	-1.16993	-1	-0.678072	9	6	8	4	3	5	-1.43616	0.00677069	-1.41871	0.0065
RAB18_HUMAN	RAB18	Ras-related protein Rab-18	-0.321928	-0.847997	-1.58496	5	9	9	4	5	3	-1.43616	0.00677069	-1.41871	0.0065
A6NMH8_HUMAN (+6)	CD81	Tetraspanin	-0.584963	-0.847997	-1.58496	6	9	6	4	5	2	-1.34445	0.00843248	-1.32878	0.00814444
SRRT_HUMAN	SRRT	Serrate RNA effector molecule homolog	-1	-0.788496	-1	16	19	22	8	11	11	-2.61234	0.00103287	-2.56756	0.000960317
DJB11_HUMAN	DNAJB11	DnaJ homolog subfamily B member 11	1.48543	0.652077	0.652077	5	7	7	14	11	11	1.91228	0.00254416	1.8843	0.00250635
NIPS2_HUMAN	GBAS	Protein NipSnap homolog 2	-1	-0.925999	-0.807355	20	19	14	10	10	8	-2.47602	0.00118653	-2.43454	0.00115397
SF3B1_HUMAN	SF3B1	Splicing factor 3B subunit 1	-1.1375	-0.72792	-0.83289	77	53	57	35	32	32	-5.75623	0.000112475	-5.62022	0.000101587
RB11B_HUMAN	RAB11B	Ras-related protein Rab-11B	-1.35364	-0.584963	-0.70044	23	15	13	9	10	8	-2.40649	0.00128792	-2.36667	0.00124286
ODPX_HUMAN	PDHX	Pyruvate dehydrogenase protein X component, mitochondrial	-1.80735	-0.169925	-0.847997	14	9	9	4	8	5	-1.75224	0.00331248	-1.7277	0.00322857
A8MXP9_HUMAN (+1)	MATR3	Matrin-3	-0.816288	-0.925999	-0.983126	81	76	85	46	40	43	-6.78392	9.34653e-05	-6.61404	9.36508e-05
STAT1_HUMAN	STAT1	Signal transducer and activator of transcription 1-alpha/beta	0.36257	1.45943	1	7	4	5	9	11	10	1.66953	0.00399842	1.64673	0.00386349
A4_HUMAN (+1)	APP	Amyloid beta A4 protein	1.37851	0.584963	0.678072	5	6	5	13	9	8	1.66953	0.00399842	1.64673	0.00386349
HINT2_HUMAN	HINT2	Histidine triad nucleotide-binding protein 2, mitochondrial	-1.09954	-1	-0.63743	15	14	14	7	7	9	-2.11791	0.00183129	-2.08479	0.00177619
A0A1B0GVD5_HUMAN (+1)	CTSD	Cathepsin D	-0.868755	-1.11548	-0.748461	42	39	42	23	18	25	-4.27055	0.000323168	-4.17925	0.00032381
THIL_HUMAN	ACAT1	Acetyl-CoA acetyltransferase, mitochondrial	-0.947533	-0.719892	-1.05445	27	28	27	14	17	13	-3.25302	0.000546535	-3.19066	0.00054127
RALY_HUMAN	RALY	RNA-binding protein Raly	-1.19265	-0.485427	-1.1375	16	14	11	7	10	5	-2.04281	0.00204832	-2.01139	0.00196667
RBM4_HUMAN	RBM4	RNA-binding protein 4	-1	-0.70044	-1	16	13	12	8	8	6	-2.04281	0.00204832	-2.01139	0.00196667
UGGG1_HUMAN	UGGT1	UDP-glucose:glycoprotein glucosyltransferase 1	-0.85561	-0.748461	-1.10962	38	42	41	21	25	19	-4.21761	0.000329505	-4.1278	0.000330159
SRSF5_HUMAN	SRSF5	Serine/arginine-rich splicing factor 5	-1.73697	-1.16993	0	10	9	7	3	4	7	-1.49784	0.00570297	-1.47853	0.0055
MAOM_HUMAN	ME2	NAD-dependent malic enzyme, mitochondrial	-1.73697	-0.807355	-0.36257	10	7	9	3	4	7	-1.49784	0.00570297	-1.47853	0.0055
SYVC_HUMAN	VARS	Valine--tRNA ligase	0.947533	1.10692	0.584963	14	13	14	27	28	21	3.06957	0.000635248	3.01196	0.00062381
PGAM1_HUMAN	PGAM1	Phosphoglycerate mutase 1	1.05889	0.823122	0.807355	12	13	16	25	23	28	3.06957	0.000635248	3.01196	0.00062381
U5S1_HUMAN	EFTUD2	116 kDa U5 small nuclear ribonucleoprotein component	-0.823122	-0.95109	-0.874469	23	29	22	13	15	12	-3.00724	0.000714455	-2.95123	0.000711111
KRI1_HUMAN	KRI1	Protein KRI1 homolog	-0.459432	-0.777608	-1.48543	11	12	14	8	7	5	-1.88847	0.00257426	-1.86045	0.00251429
E9PFH4_HUMAN (+1)	TNPO3	Transportin-3	1.73697	0.807355	0.222392	3	4	6	10	7	7	1.4084	0.00727287	1.39084	0.00726349
PSD12_HUMAN	PSMD12	26S proteasome non-ATPase regulatory subunit 12	1.16993	0.847997	0.584963	4	5	4	9	9	6	1.4084	0.00727287	1.39084	0.00726349
E7EVA0_HUMAN	MAP4	Microtubule-associated protein	0.807355	0.485427	1.32193	4	5	4	7	7	10	1.4084	0.00727287	1.39084	0.00726349
A0A0A0MRV0_HUMAN	RRBP1	Ribosome-binding protein 1	0.624491	0.862496	1.18763	24	22	18	37	40	41	4.09487	0.000302574	4.00815	0.000301587
SERB_HUMAN	PSPH	Phosphoserine phosphatase	0.321928	1.5025	1	12	6	7	15	17	14	2.16992	0.00173149	2.13512	0.00169683
A0A087WSY9_HUMAN (+2)	TXNRD1	Thioredoxin reductase 1, cytoplasmic	0.784271	0.857981	1.078	18	16	9	31	29	19	3.11323	0.00062099	3.05408	0.000587302
MCCB_HUMAN	MCCC2	Methylcrotonoyl-CoA carboxylase beta chain, mitochondrial	-0.847997	-1.37851	-0.36257	9	13	9	5	5	7	-1.64485	0.0041204	-1.62199	0.00391111
CAND1_HUMAN	CAND1	Cullin-associated NEDD8-dissociated protein 1	0.956931	0.796467	0.847997	17	19	15	33	33	27	3.4386	0.000506931	3.37016	0.0005
PNPH_HUMAN	PNP	Purine nucleoside phosphorylase	0.263034	1.22239	1.22239	10	6	6	12	14	14	1.94395	0.00247446	1.91421	0.00236508
ANM5_HUMAN	PRMT5	Protein arginine N-methyltransferase 5	0.652077	1	1	7	5	4	11	10	8	1.55981	0.00502812	1.53868	0.00489683
PREP_HUMAN	PITRM1	Presequence protease, mitochondrial	-0.530515	-1.90689	-0.321928	13	15	10	9	4	8	-1.86586	0.00260594	-1.83781	0.00258571
EPIPL_HUMAN	EPPK1	Epiplakin	-0.879706	-0.602665	-1.09954	46	41	45	25	27	21	-4.2997	0.00032	-4.20583	0.000320635
GLYM_HUMAN	SHMT2	Serine hydroxymethyltransferase, mitochondrial	-0.89812	-1.14439	-0.547488	41	42	38	22	19	26	-4.04877	0.000337426	-3.96229	0.000338095
4F2_HUMAN (+2)	SLC3A2	4F2 cell-surface antigen heavy chain	0.678072	0.859822	1	30	27	28	48	49	56	4.7176	0.000193267	4.61078	0.000193651
RAB1B_HUMAN	RAB1B	Ras-related protein Rab-1B	-0.641546	-0.966833	-0.93587	39	43	44	25	22	23	-4.14116	0.000331089	-4.05177	0.000331746
SAFB1_HUMAN	SAFB	Scaffold attachment factor B1	-0.836501	-0.874469	-0.836501	25	22	25	14	12	14	-2.84439	0.000839604	-2.79166	0.000780952
LRRF1_HUMAN	LRRFIP1	Leucine-rich repeat flightless-interacting protein 1	1.22239	0.321928	1	6	8	5	14	10	10	1.70484	0.0037101	1.68021	0.00364286
TTL12_HUMAN	TTLL12	Tubulin--tyrosine ligase-like protein 12	1	0.830075	0.678072	9	9	10	18	16	16	2.20197	0.00165703	2.1655	0.00166984
SPSY_HUMAN	SMS	Spermine synthase	1	0.874469	0.584963	4	6	4	8	11	6	1.38278	0.00789545	1.36513	0.00776508
VASP_HUMAN	VASP	Vasodilator-stimulated phosphoprotein	1	0.485427	1	5	5	4	10	7	8	1.38278	0.00789545	1.36513	0.00776508
B7ZM99_HUMAN (+1)	MTHFD1L	MTHFD1L protein	-0.678072	-0.263034	-1.45943	8	6	11	5	5	4	-1.38278	0.0076198	-1.36513	0.00752857
H3BUX2_HUMAN	CYB5B	Cytochrome b5 type B	-0.485427	-1.41504	-0.736966	7	8	10	5	3	6	-1.38278	0.0076198	-1.36513	0.00752857
PTPRF_HUMAN	PTPRF	Receptor-type tyrosine-protein phosphatase F	-0.347923	-0.893085	-1.48543	14	13	14	11	7	5	-1.92258	0.00247129	-1.89282	0.00237302
IF2G_HUMAN	EIF2S3	Eukaryotic translation initiation factor 2 subunit 3	1	0.830075	0.678072	8	9	10	16	16	16	2.12887	0.00178376	2.09407	0.00175714
THIO_HUMAN	TXN	Thioredoxin	0.652077	1	0.847997	7	6	5	11	12	9	1.62163	0.00446099	1.59872	0.00429841
DHX16_HUMAN	DHX16	Putative pre-mRNA-splicing factor ATP-dependent RNA helicase DHX16	-1.22239	-0.736966	-0.415037	14	10	8	6	6	6	-1.62163	0.00428673	-1.59872	0.00413175
CLCC1_HUMAN	CLCC1	Chloride channel CLIC-like protein 1	-0.459432	-0.874469	-1.32193	11	11	10	8	6	4	-1.62163	0.00428673	-1.59872	0.00413175
3HIDH_HUMAN	HIBADH	3-hydroxyisobutyrate dehydrogenase, mitochondrial	-0.459432	-0.415037	-1.70044	11	8	13	8	6	4	-1.62163	0.00428673	-1.59872	0.00413175
ECHA_HUMAN	HADHA	Trifunctional enzyme subunit alpha, mitochondrial	-0.879706	-0.912537	-0.70044	92	96	91	50	51	56	-6.93366	9.0297e-05	-6.75386	9.36508e-05
SQSTM_HUMAN	SQSTM1	Sequestosome-1	0.874469	0.710493	0.874469	12	11	12	22	18	22	2.51489	0.00110257	2.47024	0.00105873
NLTP_HUMAN	SCP2	Non-specific lipid-transfer protein	-0.758992	-0.584963	-1.1375	22	18	22	13	12	10	-2.51489	0.0011501	-2.47024	0.0011
UBP10_HUMAN	USP10	Ubiquitin carboxyl-terminal hydrolase 10	-0.584963	-0.222392	-1.73697	6	7	10	4	6	3	-1.29023	0.00981703	-1.27432	0.00955714
TIM44_HUMAN	TIMM44	Mitochondrial import inner membrane translocase subunit TIM44	-1.16993	-0.678072	-0.584963	9	8	6	4	5	4	-1.29023	0.00981703	-1.27432	0.00955714
B4DLN1_HUMAN (+1)	B4DLN1	cDNA FLJ60124, highly similar to Mitochondrial dicarboxylate carrier	-0.222392	-0.807355	-1.58496	7	7	9	6	4	3	-1.29023	0.00981703	-1.27432	0.00955714
SAS10_HUMAN	UTP3	Something about silencing protein 10	-0.847997	-0.678072	-1	9	8	6	5	5	3	-1.29023	0.00981703	-1.27432	0.00955714
A0A0A0MRM9_HUMAN (+1)	NOLC1	Nucleolar and coiled-body phosphoprotein 1 (Fragment)	-0.925999	-0.628031	-0.917538	19	17	17	10	11	9	-2.25478	0.00158416	-2.21666	0.00155714
GLSK_HUMAN	GLS	Glutaminase kidney isoform, mitochondrial	-0.710493	-0.628031	-1.16993	18	17	18	11	11	8	-2.25478	0.00158416	-1.13903	0.0139984
AL4A1_HUMAN	ALDH4A1	Delta-1-pyrroline-5-carboxylate dehydrogenase, mitochondrial	-0.5025	-0.788496	-1.28011	17	19	17	12	11	7	-2.25478	0.00158416	-2.21666	0.00155714
PLST_HUMAN	PLS3	Plastin-3	0.823122	0.713696	0.906891	26	25	24	46	41	45	4.13727	0.000297822	4.04671	0.000296825
G3V4C1_HUMAN	HNRNPC	Heterogeneous nuclear ribonucleoproteins C1/C2	-1.10962	-0.526069	-0.817136	41	36	37	19	25	21	-3.73028	0.000438812	-2.46074	0.00111429
PYC_HUMAN	PC	Pyruvate carboxylase, mitochondrial	-0.479168	-0.893085	-1.09115	46	52	49	33	28	23	-4.41004	0.000302574	-4.31087	0.000301587
DHC24_HUMAN (+1)	DHCR24	Delta(24)-sterol reductase	-0.280108	-0.621488	-1.53051	17	20	26	14	13	9	-2.49716	0.00116436	-2.45254	0.0011254
C9IZQ1_HUMAN (+1)	SSR1	Translocon-associated protein subunit alpha	-0.584963	-1.58496	-0.459432	12	12	11	8	4	8	-1.68307	0.0037101	-1.6584	0.00362222
C9J8Q5_HUMAN (+1)	ALDH5A1	Succinate-semialdehyde dehydrogenase, mitochondrial	-0.70044	-1	-0.736966	13	12	10	8	6	6	-1.68307	0.0037101	-1.6584	0.00362222
RL10A_HUMAN	RPL10A	60S ribosomal protein L10a	0.514573	0.917538	0.906891	7	9	8	10	17	15	1.90217	0.00258693	1.8724	0.00255714
S10A6_HUMAN	S100A6	Protein S100-A6	0.934905	0.70044	0.820451	34	56	47	65	91	83	6.08277	7.60396e-05	5.92989	7.61905e-05
ADT2_HUMAN	SLC25A5	ADP/ATP translocase 2	-1.1375	-0.691878	-0.584963	22	21	18	10	13	12	-2.42883	0.00124832	-2.38583	0.00123175
D6RD18_HUMAN	HNRNPAB	Heterogeneous nuclear ribonucleoprotein A/B	-0.754888	-1.05445	-0.612977	27	27	26	16	13	17	-2.90434	0.000750891	-2.84861	0.000739683
UBP14_HUMAN	USP14	Ubiquitin carboxyl-terminal hydrolase 14	0.754888	0.643856	1	16	16	14	27	25	28	2.90434	0.000701782	2.84861	0.00068254
J3KQJ1_HUMAN	SUMF2	Sulfatase-modifying factor 2	-1.078	-0.547488	-0.807355	19	19	21	9	13	12	-2.35962	0.00137822	-2.31825	0.00132063
A0A0B4J2A4_HUMAN (+1)	ACAA2	3-ketoacyl-CoA thiolase, mitochondrial	-0.836501	-0.807355	-0.736966	25	28	25	14	16	15	-2.84106	0.000839604	-2.78692	0.000780952
ODO2_HUMAN	DLST	Dihydrolipoyllysine-residue succinyltransferase component of 2-oxoglutarate dehydrogenase complex, mitochondrial	-0.847997	-0.678072	-0.847997	9	8	9	5	5	5	-1.35901	0.00808396	-1.34129	0.00790476
B4DKV7_HUMAN (+1)	EPS8L1	Epidermal growth factor receptor kinase substrate 8-like protein 1	-1.73697	-0.514573	-0.263034	10	10	6	3	7	5	-1.35901	0.00808396	-1.34129	0.00790476
INF2_HUMAN	INF2	Inverted formin-2	-0.387023	-0.938599	-1	17	23	24	13	12	12	-2.47994	0.00118337	-2.43535	0.00115397
EIF2A_HUMAN	EIF2A	Eukaryotic translation initiation factor 2A	0.893085	0.584963	0.893085	7	8	7	13	12	13	1.74397	0.00346931	1.71757	0.00342381
CD82_HUMAN	CD82	CD82 antigen	-0.584963	-0.807355	-1	12	14	12	8	8	6	-1.74397	0.0033505	-1.71757	0.00329206
RAB3D_HUMAN	RAB3D	Ras-related protein Rab-3D	-0.678072	-0.678072	-1	16	16	18	10	10	9	-2.09091	0.00187248	-2.05611	0.00184286
B4DGU4_HUMAN (+1)	CTNNB1	Catenin beta-1	-0.678072	-1	-0.70044	16	14	13	10	7	8	-1.88264	0.00257584	-1.85285	0.00252063
S10AG_HUMAN	S100A16	Protein S100-A16	-0.678072	-0.642448	-1.02106	56	64	69	35	41	34	-5.07754	0.000210693	-4.95622	0.000204762
F2Z2Y4_HUMAN (+1)	PDXK	Pyridoxal kinase	0.765535	0.736966	0.830075	10	9	9	17	15	16	2.01651	0.00216871	1.98338	0.00212222
F6WQW2_HUMAN (+1)	RANBP1	Ran-specific GTPase-activating protein	0.830075	0.736966	0.765535	9	9	10	16	15	17	2.01651	0.00216871	1.98338	0.00212222
PSMD3_HUMAN	PSMD3	26S proteasome non-ATPase regulatory subunit 3	1.22239	0.584963	0.530515	6	6	9	14	9	13	1.66241	0.00406812	1.63772	0.00399365
PSME1_HUMAN	PSME1	Proteasome activator complex subunit 1	0.353637	1.078	0.796467	18	18	19	23	38	33	3.15118	0.000603564	3.08783	0.000573016
ZN326_HUMAN	ZNF326	DBIRD complex subunit ZNF326	-0.736966	-0.514573	-1.16993	10	10	9	6	7	4	-1.42686	0.00679762	-1.40734	0.00663016
M0R117_HUMAN (+1)	RPL18A	60S ribosomal protein L18a	0.874469	0.678072	0.736966	6	5	6	11	8	10	1.42686	0.0071002	1.40734	0.00695079
C1TC_HUMAN (+1)	MTHFD1	C-1-tetrahydrofolate synthase, cytoplasmic	0.678072	0.628031	1	10	11	9	16	17	18	2.07295	0.00190099	2.03817	0.00187143
QOR_HUMAN	CRYZ	Quinone oxidoreductase	-0.678072	-0.847997	-0.765535	16	18	17	10	10	10	-2.07295	0.00191208	-2.03817	0.0018619
SAR1A_HUMAN	SAR1A	GTP-binding protein SAR1a	-1.11548	-0.652077	-0.514573	13	11	10	6	7	7	-1.57904	0.00483485	-1.55604	0.00467619
KAD4_HUMAN	AK4	Adenylate kinase 4, mitochondrial	-1	-0.584963	-0.736966	14	15	10	7	10	6	-1.72436	0.00346297	-1.69794	0.00340952
ILF3_HUMAN	ILF3	Interleukin enhancer-binding factor 3	-0.924449	-0.731183	-0.603341	93	83	79	49	50	52	-6.04181	9.34653e-05	-5.88741	9.36508e-05
TRI25_HUMAN	TRIM25	E3 ubiquitin/ISG15 ligase TRIM25	0.678072	0.847997	0.736966	5	5	6	8	9	10	1.33687	0.00883168	1.31908	0.00854762
CDC5L_HUMAN	CDC5L	Cell division cycle 5-like protein	-1.16993	-0.847997	-0.36257	9	9	9	4	5	7	-1.33687	0.00858772	-1.31908	0.00829524
A0A087X0X3_HUMAN	HNRNPM	Heterogeneous nuclear ribonucleoprotein M	-0.736966	-1	-0.530515	40	44	39	24	22	27	-3.69027	0.000446733	-3.61055	0.000447619
MCM2_HUMAN	MCM2	DNA replication licensing factor MCM2	0	-1.09954	-1	7	15	10	7	7	5	-1.49367	0.00572356	-1.47239	0.0056254
RBM14_HUMAN	RBM14	RNA-binding protein 14	-0.152003	-1.1375	-1.1375	10	11	11	9	5	5	-1.49367	0.00572356	-1.47239	0.0056254
AP2A1_HUMAN	AP2A1	AP-2 complex subunit alpha-1	-1	-0.893085	-0.415037	12	13	12	6	7	9	-1.64278	0.00412515	-1.61806	0.00396032
UBP5_HUMAN	USP5	Ubiquitin carboxyl-terminal hydrolase 5	0.387023	0.736966	1.152	13	12	9	17	20	20	2.18427	0.00171406	2.14622	0.00168413
FACE1_HUMAN	ZMPSTE24	CAAX prenyl protease 1 homolog	-1.11548	-0.540568	-0.447459	26	16	15	12	11	11	-2.18427	0.00171406	-2.14622	0.00167619
ODP2_HUMAN	DLAT	Dihydrolipoyllysine-residue acetyltransferase component of pyruvate dehydrogenase complex, mitochondrial	-0.932886	-0.469485	-0.847997	21	18	18	11	13	10	-2.18427	0.00171406	-2.14622	0.00167619
NAT10_HUMAN	NAT10	RNA cytidine acetyltransferase	-0.469485	-0.447459	-1.26303	18	15	24	13	11	10	-2.18427	0.00171406	-2.14622	0.00167619
AATC_HUMAN	GOT1	Aspartate aminotransferase, cytoplasmic	0.341037	0.652077	1.24101	15	14	11	19	22	26	2.43112	0.00118495	2.38661	0.00118571
PSB1_HUMAN	PSMB1	Proteasome subunit beta type-1	0.628031	0.925999	0.63743	11	10	9	17	19	14	1.98123	0.0022796	1.94811	0.00221587
CYBP_HUMAN	CACYBP	Calcyclin-binding protein	1	0.652077	0.584963	5	7	6	10	11	9	1.40612	0.00732515	1.38655	0.00730794
AHSA1_HUMAN	AHSA1	Activator of 90 kDa heat shock protein ATPase homolog 1	1.26303	0.169925	0.847997	5	8	5	12	9	9	1.40612	0.00732515	1.38655	0.00730794
GBB1_HUMAN	GNB1	Guanine nucleotide-binding protein G(I)/G(S)/G(T) subunit beta-1	-0.830075	-0.736966	-0.63743	16	15	14	9	9	9	-1.84595	0.0027596	-1.81616	0.00268571
BLVRB_HUMAN	BLVRB	Flavin reductase (NADPH)	0.884523	0.514573	0.777608	13	14	14	24	20	24	2.41571	0.00122139	2.37124	0.00119841
LG3BP_HUMAN	LGALS3BP	Galectin-3-binding protein	-0.807355	-0.469485	-0.925999	21	18	19	12	13	10	-2.16803	0.00172673	-2.13	0.00170794
DDX5_HUMAN	DDX5	Probable ATP-dependent RNA helicase DDX5	-0.683526	-0.693897	-0.814444	53	55	51	33	34	29	-4.26236	0.000323168	-4.16417	0.00032381
ATPA_HUMAN	ATP5A1	ATP synthase subunit alpha, mitochondrial	-0.815575	-0.584963	-0.785875	44	45	50	25	30	29	-3.88873	0.00039604	-3.80198	0.000393651
A0A0D9SF53_HUMAN (+3)	DDX3X	ATP-dependent RNA helicase DDX3X	-0.696608	-0.830075	-0.624491	47	48	37	29	27	24	-3.73799	0.000438812	-3.65562	0.000439683
SUCB2_HUMAN	SUCLG2	Succinate--CoA ligase [GDP-forming] subunit beta, mitochondrial	-0.691878	-0.378512	-1.08746	21	13	17	13	10	8	-1.96452	0.00233347	-1.93141	0.0022254
A0A087WUL9_HUMAN (+1)	PSMD13	26S proteasome non-ATPase regulatory subunit 13	0.321928	0.847997	1	12	10	9	15	18	18	1.96452	0.00238099	1.93141	0.0022619
PUR6_HUMAN	PAICS	Multifunctional protein ADE2	0.289507	0.874469	1.152	18	12	9	22	22	20	2.27814	0.00153505	2.23691	0.00151746
HUWE1_HUMAN	HUWE1	E3 ubiquitin-protein ligase HUWE1	0.906891	0.169925	0.917538	8	8	9	15	9	17	1.68773	0.00381465	1.66129	0.00371111
EF1D_HUMAN	EEF1D	Elongation factor 1-delta	0.807355	0.736966	0.584963	8	9	8	14	15	12	1.68773	0.00381465	1.66129	0.00371111
LYRIC_HUMAN	MTDH	Protein LYRIC	1.1375	0.415037	0.70044	5	9	8	11	12	13	1.54076	0.0053196	1.51771	0.00526667
H0Y4R1_HUMAN (+1)	IMPDH2	Inosine-5'-monophosphate dehydrogenase 2 (Fragment)	0.652077	0.321928	1.09954	7	8	7	11	10	15	1.54076	0.0053196	1.51771	0.00526667
AT1A1_HUMAN	ATP1A1	Sodium/potassium-transporting ATPase subunit alpha-1	-0.675565	-0.716207	-0.715271	115	115	110	72	70	67	-6.88465	9.0297e-05	-6.6974	9.36508e-05
CATA_HUMAN	CAT	Catalase	-0.658963	-0.640919	-0.807355	90	92	84	57	59	48	-5.80846	0.000112475	-5.65816	0.000101587
MCM6_HUMAN	MCM6	DNA replication licensing factor MCM6	-0.241008	-1.28011	-0.628031	13	17	17	11	7	11	-1.81208	0.00293228	-1.78229	0.00295873
CSDE1_HUMAN	CSDE1	Cold shock domain-containing protein E1	-0.378512	-1.09954	-0.63743	13	15	14	10	7	9	-1.67059	0.00383683	-1.64414	0.00376825
RBBP4_HUMAN	RBBP4	Histone-binding protein RBBP4	-0.378512	-0.70044	-1	13	13	16	10	8	8	-1.67059	0.00383683	-1.64414	0.00376825
SF3A3_HUMAN	SF3A3	Splicing factor 3A subunit 3	-0.63743	-0.874469	-0.584963	28	22	21	18	12	14	-2.3718	0.00136396	-2.32744	0.00130952
SAE1_HUMAN	SAE1	SUMO-activating enzyme subunit 1	1.11548	1	0	6	7	10	13	14	10	1.52301	0.00558416	1.49994	0.00542222
DHX15_HUMAN	DHX15	Pre-mRNA-splicing factor ATP-dependent RNA helicase DHX15	-0.628031	-1.26303	-0.192645	17	12	8	11	5	7	-1.52301	0.00543842	-1.49994	0.00526825
GCP60_HUMAN	ACBD3	Golgi resident protein GCP60	-0.321928	-0.777608	-0.906891	10	12	15	8	7	8	-1.52301	0.00543842	-1.49994	0.00526825
HNRH3_HUMAN	HNRNPH3	Heterogeneous nuclear ribonucleoprotein H3	-0.559427	-0.584963	-0.912537	28	30	32	19	20	17	-2.76102	0.00086495	-2.70578	0.000861905
IDHP_HUMAN	IDH2	Isocitrate dehydrogenase [NADP], mitochondrial	-0.669851	-0.678072	-0.706269	35	32	31	22	20	19	-2.92152	0.000739802	-2.86171	0.000739683
SYG_HUMAN	GARS	Glycine--tRNA ligase	0.76184	0.646363	0.628031	46	46	44	78	72	68	4.97638	0.000185347	4.85284	0.000185714
A0A0B4J1Z1_HUMAN (+2)	SRSF7	Serine/arginine-rich-splicing factor 7	-0.777608	-0.584963	-0.652077	12	12	11	7	8	7	-1.43787	0.0067501	-1.41649	0.00655238
F8W8W7_HUMAN (+2)	TGOLN2	Trans-Golgi network integral membrane protein 2	-0.514573	-1	-0.459432	10	14	11	7	7	8	-1.43787	0.0067501	-1.41649	0.00655238
SAHH_HUMAN	AHCY	Adenosylhomocysteinase	1.11548	0.459432	0.459432	6	8	8	13	11	11	1.43787	0.00704317	1.41649	0.00686349
ETHE1_HUMAN (+1)	ETHE1	Persulfide dioxygenase ETHE1, mitochondrial	-0.440573	-0.788496	-0.830075	19	19	16	14	11	9	-1.91769	0.00247762	-1.88462	0.00242222
C9JZR2_HUMAN (+1)	CTNND1	Catenin delta-1	-0.381871	-0.966833	-0.713696	43	43	41	33	22	25	-3.40178	0.000510099	-3.32724	0.000511111
A0A087X1Z3_HUMAN (+1)	PSME2	Proteasome activator complex subunit 2	0.736966	0.839535	0.430634	18	19	23	30	34	31	2.78583	0.000836436	2.72918	0.000836508
HDGF_HUMAN	HDGF	Hepatoma-derived growth factor	0.4975	0.893085	0.612977	17	14	17	24	26	26	2.39832	0.00126574	2.35246	0.0012127
ANXA8_HUMAN	ANXA8	Annexin A8	0.459432	0.893085	0.63743	8	7	9	11	13	14	1.50608	0.00574416	1.48298	0.00558254
GANAB_HUMAN	GANAB	Neutral alpha-glucosidase AB	-0.69773	-0.569021	-0.711495	133	135	131	82	91	80	-7.24554	8.71287e-05	-7.04169	8.73016e-05
RCN2_HUMAN	RCN2	Reticulocalbin-2	-0.830075	-0.263034	-0.893085	16	12	13	9	10	7	-1.57287	0.00487287	-1.54808	0.00473492
TPR_HUMAN	TPR	Nucleoprotein TPR	-0.459432	-0.938599	-0.584963	22	23	18	16	12	12	-2.0937	0.00187248	-2.05578	0.00184603
LA_HUMAN	SSB	Lupus La protein	0.678072	0.4975	0.793549	15	17	15	24	24	26	2.33104	0.00139089	2.28677	0.0014254
ALAT2_HUMAN	GPT2	Alanine aminotransferase 2	-0.830075	-0.263034	-0.830075	16	12	16	9	10	9	-1.63836	0.00415525	-1.61189	0.00401746
H0YL69_HUMAN (+2)	PSMA4	Proteasome subunit alpha type (Fragment)	1	0.5025	0.514573	9	12	14	18	17	20	1.90308	0.00258693	1.87002	0.00260159
NIPS1_HUMAN	NIPSNAP1	Protein NipSnap homolog 1	-0.447459	-0.765535	-0.736966	15	17	15	11	10	9	-1.70262	0.00361663	-1.67449	0.00351587
CALU_HUMAN	CALU	Calumenin	-0.628031	-0.887525	-0.454566	34	37	37	22	20	27	-2.97084	0.000733465	-2.90826	0.000733333
IF5A1_HUMAN	EIF5A	Eukaryotic translation initiation factor 5A-1	0.584963	0.866733	0.494765	16	17	22	24	31	31	2.54468	0.00105822	2.49423	0.00104444
RTN4_HUMAN	RTN4	Reticulon-4	-0.917538	-0.440573	-0.628031	17	19	17	9	14	11	-1.82783	0.00287683	-1.79641	0.00282381
FKBP4_HUMAN	FKBP4	Peptidyl-prolyl cis-trans isomerase FKBP4	0.788496	0	1.152	11	14	9	19	14	20	1.82783	0.00292119	1.79641	0.00286984
AL1A3_HUMAN	ALDH1A3	Aldehyde dehydrogenase family 1 member A3	0.584963	0.652077	0.678072	28	28	30	42	44	48	3.40373	0.000508515	3.32801	0.000509524
ETFB_HUMAN	ETFB	Electron transfer flavoprotein subunit beta	-0.616671	-0.691878	-0.612977	23	21	26	15	13	17	-2.19412	0.00167604	-2.15306	0.00166825
ABCE1_HUMAN	ABCE1	ATP-binding cassette sub-family E member 1	0.830075	0.584963	0.485427	9	10	10	16	15	14	1.62317	0.00444356	1.5967	0.00447302
CPT1A_HUMAN	CPT1A	Carnitine O-palmitoyltransferase 1, liver isoform	-0.662965	-0.906891	-0.347923	19	15	14	12	8	11	-1.68786	0.00368475	-1.65973	0.00360317
RBP2_HUMAN	RANBP2	E3 SUMO-protein ligase RanBP2	-0.847997	-0.447459	-0.584963	18	15	15	10	11	10	-1.68786	0.00368475	-1.65973	0.00360317
SYLC_HUMAN	LARS	Leucine--tRNA ligase, cytoplasmic	0.556393	0.836501	0.485427	17	14	15	25	25	21	2.18132	0.00172673	2.14029	0.00168413
DESP_HUMAN	DSP	Desmoplakin	-0.754888	-0.415037	-0.667425	27	20	27	16	15	17	-2.23751	0.00160634	-2.19491	0.00159524
SRP68_HUMAN	SRP68	Signal recognition particle subunit SRP68	1	0.584963	0.415037	6	8	12	12	12	16	1.47442	0.00610376	1.4513	0.00599365
ACSL3_HUMAN	ACSL3	Long-chain-fatty-acid--CoA ligase 3	-0.241008	-0.530515	-1.08746	13	13	17	11	9	8	-1.54219	0.00509624	-1.51739	0.00512381
SYDC_HUMAN	DARS	Aspartate--tRNA ligase, cytoplasmic	0.584963	0.556393	0.70044	16	17	16	24	25	26	2.22521	0.0016301	2.18265	0.00162698
AL1A1_HUMAN	ALDH1A1	Retinal dehydrogenase 1	0.556393	0.275634	1.05445	17	19	13	25	23	27	2.22521	0.0016301	2.18265	0.00162698
MDHC_HUMAN	MDH1	Malate dehydrogenase, cytoplasmic	0.4975	0.667425	0.678072	17	17	15	24	27	24	2.22521	0.0016301	2.18265	0.00162698
ESYT1_HUMAN	ESYT1	Extended synaptotagmin-1	-0.641546	-0.540568	-0.646363	39	32	36	25	22	23	-2.81691	0.000853861	-2.75757	0.00082381
GNAI3_HUMAN	GNAI3	Guanine nucleotide-binding protein G(k) subunit alpha	-0.610053	-0.584963	-0.643856	29	27	25	19	18	16	-2.33597	0.00140356	-2.2903	0.00142698
EF2_HUMAN	EEF2	Elongation factor 2	0.332076	0.773338	0.741266	170	141	134	214	241	224	9.70137	9.50495e-06	9.39985	9.52381e-06
PSMD1_HUMAN	PSMD1	26S proteasome non-ATPase regulatory subunit 1	0.584963	0.485427	0.758992	16	15	13	24	21	22	2.04121	0.0020499	2.0034	0.00200159
D3DQV9_HUMAN (+1)	EIF4G2	Eukaryotic translation initiation factor 4 gamma 2 (Fragment)	0.473931	0.819428	0.50696	18	17	19	25	30	27	2.32428	0.00148436	2.27864	0.00144603
CUTA_HUMAN	CUTA	Protein CutA	0.784271	0.607683	0.395929	18	21	19	31	32	25	2.43283	0.00118495	2.38413	0.00119365
NOTC3_HUMAN	NOTCH3	Neurogenic locus notch homolog protein 3	-0.736966	-0.678072	-0.387023	20	16	17	12	10	13	-1.72398	0.00347564	-1.69423	0.00342063
ATPB_HUMAN	ATP5B	ATP synthase subunit beta, mitochondrial	-0.621488	-0.481533	-0.68147	80	74	85	52	53	53	-4.72732	0.000226535	-4.60697	0.000226984
HNRPK_HUMAN	HNRNPK	Heterogeneous nuclear ribonucleoprotein K	-0.584963	-0.510484	-0.699246	144	151	151	96	106	93	-7.17786	8.71287e-05	-6.97089	8.73016e-05
NONO_HUMAN	NONO	Non-POU domain-containing octamer-binding protein	-0.475338	-0.521953	-0.807355	57	56	56	41	39	32	-3.7267	0.000438812	-3.63881	0.000439683
SF3B3_HUMAN	SF3B3	Splicing factor 3B subunit 3	-0.726982	-0.678072	-0.371969	48	48	44	29	30	34	-3.26791	0.000530693	-3.19417	0.000533333
HNRDL_HUMAN	HNRNPDL	Heterogeneous nuclear ribonucleoprotein D-like	-0.643856	-0.479168	-0.643856	50	46	50	32	33	32	-3.36021	0.000511683	-3.28362	0.000512698
TLN1_HUMAN	TLN1	Talin-1	0.473931	0.842459	0.485427	36	29	40	50	52	56	3.54121	0.000464158	3.45896	0.000473016
DLDH_HUMAN	DLD	Dihydrolipoyl dehydrogenase, mitochondrial	-0.398549	-0.432959	-0.954196	29	27	31	22	20	16	-2.35646	0.00138139	-2.30936	0.00139048
AT1B1_HUMAN	ATP1B1	Sodium/potassium-transporting ATPase subunit beta-1	-0.552541	-0.584963	-0.621488	22	21	20	15	14	13	-1.89744	0.00254891	-1.86286	0.0025127
PRDX4_HUMAN	PRDX4	Peroxiredoxin-4	-1.73697	-0.387023	0.0995357	20	17	14	6	13	15	-1.64653	0.0041204	-1.61842	0.00396032
A0A087WXI5_HUMAN (+1)	CDH1	Cadherin-1	-0.447459	-1.16993	-0.206451	15	18	15	11	8	13	-1.58087	0.00480158	-1.55441	0.00467937
PGK1_HUMAN	PGK1	Phosphoglycerate kinase 1	0.53842	0.657112	0.560715	84	78	80	122	123	118	6.14724	7.60396e-05	5.97672	7.61905e-05
WDR1_HUMAN	WDR1	WD repeat-containing protein 1	0.415037	0.440573	0.884523	15	14	13	20	19	24	1.89744	0.00263762	1.86286	0.00260794
E7EQR4_HUMAN (+1)	EZR	Ezrin	0.570316	0.684498	0.491853	33	28	32	49	45	45	3.2024	0.000571881	3.13021	0.000557143
HS90B_HUMAN	HSP90AB1	Heat shock protein HSP 90-beta	0.42711	0.706464	0.586924	238	239	245	320	390	368	12.6363	6.33663e-06	12.2115	6.34921e-06
MRP_HUMAN	MARCKSL1	MARCKS-related protein	-1.08746	-0.917538	0.0931094	17	17	15	8	9	16	-1.56774	0.00491248	-1.54129	0.0048
UBXN4_HUMAN	UBXN4	UBX domain-containing protein 4	-0.106915	-0.736966	-0.917538	14	15	17	13	9	9	-1.50046	0.00564752	-1.47565	0.00555714
ABCF1_HUMAN	ABCF1	ATP-binding cassette sub-family F member 1	0.807355	0.485427	0.415037	8	10	9	14	14	12	1.36121	0.00832317	1.33974	0.00820794
ZCCHV_HUMAN	ZC3HAV1	Zinc finger CCCH-type antiviral protein 1	-0.584963	-0.807355	-0.289507	12	14	11	8	8	9	-1.28892	0.00982495	-1.26914	0.00960952
A2A274_HUMAN (+1)	ACO2	Aconitate hydratase, mitochondrial	-0.517848	-0.389042	-0.77444	63	55	65	44	42	38	-3.74505	0.000438812	-3.65491	0.000439683
B4DUR8_HUMAN (+1)	CCT3	T-complex protein 1 subunit gamma	0.544321	0.736966	0.415037	24	21	27	35	35	36	2.5816	0.00102653	2.52711	0.00101111
IDHC_HUMAN	IDH1	Isocitrate dehydrogenase [NADP] cytoplasmic	0.0740006	0.893085	0.70044	19	14	16	20	26	26	1.98259	0.00227168	1.94492	0.00222381
SF3A1_HUMAN	SF3A1	Splicing factor 3A subunit 1	-0.163499	-0.584963	-1.05445	28	33	27	25	22	13	-2.25885	0.00157307	-2.21345	0.00155714
S10A9_HUMAN	S100A9	Protein S100-A9	-0.893085	-0.304855	-0.440573	26	21	19	14	17	14	-1.86219	0.00263604	-1.82769	0.00263651
RU2A_HUMAN	SNRPA1	U2 small nuclear ribonucleoprotein A'	-0.115477	-1.28011	-0.347923	13	17	14	12	7	11	-1.4185	0.00688792	-1.39535	0.0067381
SYEP_HUMAN	EPRS	Bifunctional glutamate/proline--tRNA ligase	0.594361	0.359896	0.704544	51	60	54	77	77	88	4.4543	0.000258218	4.34028	0.000244444
COR1B_HUMAN	CORO1B	Coronin-1B	0.678072	0.736966	0.241008	20	18	22	32	30	26	2.25885	0.00157149	2.21345	0.00155714
Q32Q12_HUMAN	NME1-NME2	Nucleoside diphosphate kinase	0.234465	0.341037	1.05445	17	15	13	20	19	27	1.86219	0.00270574	1.82769	0.00270159
A0A087WYY0_HUMAN (+4)	TARDBP	TAR DNA-binding protein 43	-0.321928	-0.440573	-0.932886	20	19	21	16	14	11	-1.73788	0.00338693	-1.70657	0.00333492
C9JIZ6_HUMAN (+1)	PSAP	Prosaposin	-0.540568	-0.917538	-0.214125	32	34	29	22	18	25	-2.35878	0.00137822	-2.31036	0.00139048
G3BP1_HUMAN	G3BP1	Ras GTPase-activating protein-binding protein 1	-0.584963	-0.395929	-0.667425	24	25	27	16	19	17	-2.03067	0.00207525	-1.99146	0.00204127
F8W6I7_HUMAN (+1)	HNRNPA1	Heterogeneous nuclear ribonucleoprotein A1	-0.511253	-0.404066	-0.723482	124	131	142	87	99	86	-6.14038	9.34653e-05	-5.96668	9.36508e-05
PDC6I_HUMAN	PDCD6IP	Programmed cell death 6-interacting protein	0.392317	0.436099	0.823122	16	17	13	21	23	23	1.85103	0.00278812	1.81654	0.00272381
RL7A_HUMAN	RPL7A	60S ribosomal protein L7a	0.140863	0.943416	0.604071	39	26	25	43	50	38	2.89865	0.00070495	2.83406	0.000690476
S10AE_HUMAN	S100A14	Protein S100-A14	-0.50696	-0.793549	-0.36257	27	26	27	19	15	21	-2.07837	0.00189149	-2.03763	0.0018619
CKAP4_HUMAN	CKAP4	Cytoskeleton-associated protein 4	0.584963	0.447459	0.584963	10	11	8	15	15	12	1.33487	0.00887287	1.31339	0.00867778
HNRPR_HUMAN	HNRNPR	Heterogeneous nuclear ribonucleoprotein R	-0.619728	-0.536053	-0.440573	63	58	57	41	40	42	-3.51246	0.000489505	-3.42829	0.000498413
AP1B1_HUMAN	AP1B1	AP-1 complex subunit beta-1	-0.710493	-0.432959	-0.430634	36	27	31	22	20	23	-2.28437	0.00152396	-2.23755	0.00150317
G6PI_HUMAN	GPI	Glucose-6-phosphate isomerase	0.690672	0.642843	0.239188	57	57	61	92	89	72	4.43682	0.000259802	4.32203	0.000247619
ELAV1_HUMAN	ELAVL1	ELAV-like protein 1	-0.222392	-0.736966	-0.584963	14	20	18	12	12	12	-1.53089	0.00531485	-1.50446	0.00525397
B7ZAR1_HUMAN (+2)	CCT5	T-complex protein 1 subunit epsilon	0.61471	0.241008	0.716207	32	33	28	49	39	46	2.87265	0.000765149	2.80821	0.000719048
PPAC_HUMAN	ACP1	Low molecular weight phosphotyrosine protein phosphatase	0.584963	0.415037	0.584963	10	12	10	15	16	15	1.39359	0.00772752	1.37045	0.00756508
I3L345_HUMAN (+2)	SLC47A1	Multidrug and toxin extrusion protein 1	1.22239	2.58496	0.584963	16	18	12	10	12	10	-1.39359	0.00748673	-1.37045	0.00732857
CPSF6_HUMAN (+1)	CPSF6	Cleavage and polyadenylation specificity factor subunit 6	-0.584963	-0.736966	-0.29956	15	15	16	10	9	13	-1.39359	0.00748673	-1.37045	0.00732857
TPIS_HUMAN	TPI1	Triosephosphate isomerase	0.540568	0.49304	0.530515	22	27	27	32	38	39	2.47278	0.00113901	2.42006	0.0011127
GDIB_HUMAN	GDI2	Rab GDP dissociation inhibitor beta	0.407658	0.527932	0.628031	49	43	44	65	62	68	3.65136	0.000453069	3.56197	0.000453968
PAIRB_HUMAN	SERBP1	Plasminogen activator inhibitor 1 RNA-binding protein	0.561879	0.688056	0.308122	21	18	21	31	29	26	2.10593	0.00184871	2.06375	0.00183333
TRA2B_HUMAN	TRA2B	Transformer-2 protein homolog beta	-0.50696	-0.347923	-0.706269	27	28	31	19	22	19	-2.10593	0.00186455	-2.06375	0.0018381
AATM_HUMAN	GOT2	Aspartate aminotransferase, mitochondrial	-0.662965	-0.402098	-0.494765	38	37	31	24	28	22	-2.41949	0.00126416	-2.36827	0.00124286
HNRPF_HUMAN	HNRNPF	Heterogeneous nuclear ribonucleoprotein F	-0.527932	-0.429684	-0.59561	62	66	68	43	49	45	-3.64398	0.000462574	-3.55465	0.000455556
U2AF2_HUMAN	U2AF2	Splicing factor U2AF 65 kDa subunit	-0.628031	-0.251539	-0.632268	34	25	31	22	21	20	-2.15337	0.00173941	-2.10969	0.00173333
PUR2_HUMAN	GART	Trifunctional purine biosynthetic protein adenosine-3	0.523562	0.519374	0.499571	32	30	29	46	43	41	2.75623	0.000841188	2.6948	0.000839683
SYK_HUMAN	KARS	Lysine--tRNA ligase	0.371969	0.436099	0.736966	17	17	15	22	23	25	1.81911	0.00294812	1.7847	0.00298889
CAN2_HUMAN	CAPN2	Calpain-2 catalytic subunit	0.321928	0.565597	0.633872	28	25	29	35	37	45	2.56024	0.00104396	2.50464	0.00102698
6PGL_HUMAN	PGLS	6-phosphogluconolactonase	0.4975	0.536053	0.4975	17	20	17	24	29	24	1.93034	0.00252356	1.89282	0.00244127
TCPD_HUMAN	CCT4	T-complex protein 1 subunit delta	0.357552	0.537657	0.61471	32	31	32	41	45	49	2.78976	0.000836436	2.72698	0.000836508
HNRPU_HUMAN	HNRNPU	Heterogeneous nuclear ribonucleoprotein U	-0.39079	-0.61891	-0.4975	118	129	120	90	84	85	-5.41927	0.000171089	-5.26789	0.000168254
AT1B3_HUMAN	ATP1B3	Sodium/potassium-transporting ATPase subunit beta-3	-0.415037	-0.5025	-0.584963	16	17	18	12	12	12	-1.44007	0.0067105	-1.41529	0.00657143
HYOU1_HUMAN	HYOU1	Hypoxia up-regulated protein 1	0.428458	0.415037	0.62532	107	102	94	144	136	145	5.82426	8.07921e-05	5.65681	7.93651e-05
PSA7_HUMAN	PSMA7	Proteasome subunit alpha type-7	0.584963	0.36257	0.514573	12	14	14	18	18	20	1.48683	0.00599129	1.46044	0.00586032
J3QSV6_HUMAN (+1)	RSL1D1	Ribosomal L1 domain-containing protein 1 (Fragment)	-0.847997	-0.5025	-0.106915	18	17	14	10	12	13	-1.35936	0.00807446	-1.33623	0.00794921
IPO5_HUMAN	IPO5	Importin-5	0.530515	0.180572	0.736966	27	30	24	39	34	40	2.35946	0.00134337	2.30854	0.00138095
ERAP1_HUMAN	ERAP1	Endoplasmic reticulum aminopeptidase 1	-0.180572	-0.415037	-0.862496	17	16	20	15	12	11	-1.41853	0.00686891	-1.39377	0.00681746
CLIC4_HUMAN	CLIC4	Chloride intracellular channel protein 4	0.415037	0.662965	0.36257	12	12	14	16	19	18	1.41853	0.00715723	1.39377	0.00713016
TCPH_HUMAN	CCT7	T-complex protein 1 subunit eta	0.280108	0.628031	0.544321	28	22	24	34	34	35	2.20362	0.00165703	2.15716	0.00167143
B4DJV2_HUMAN (+1)	CS	Citrate synthase	-0.334419	-0.334419	-0.784271	29	29	31	23	23	18	-1.99286	0.00221782	-1.95243	0.00218889
SERPH_HUMAN	SERPINH1	Serpin H1	-0.347923	-0.584963	-0.4975	28	30	24	22	20	17	-1.88332	0.00257584	-1.84594	0.00252381
SET_HUMAN	SET	Protein SET	-0.142019	0.652077	0.932886	32	21	22	29	33	42	2.19535	0.00167129	2.14893	0.00167937
ROA3_HUMAN	HNRNPA3	Heterogeneous nuclear ribonucleoprotein A3	-0.584963	-0.142958	-0.691878	57	53	63	38	48	39	-3.07294	0.000665347	-2.99944	0.000660317
UBA1_HUMAN	UBA1	Ubiquitin-like modifier-activating enzyme 1	0.426265	0.385654	0.593375	64	62	57	86	81	86	3.95426	0.000321584	3.85153	0.000314286
HNRPL_HUMAN	HNRNPL	Heterogeneous nuclear ribonucleoprotein L	-0.356144	-0.584963	-0.459432	64	66	66	50	44	48	-3.31666	0.000522772	-3.23507	0.00052381
GRP75_HUMAN	HSPA9	Stress-70 protein, mitochondrial	-0.451379	-0.504231	-0.439112	134	139	141	98	98	104	-5.4756	0.000167921	-5.31873	0.000168254
CD59_HUMAN (+2)	CD59	CD59 glycoprotein	-0.662965	-0.206451	-0.5025	19	15	17	12	13	12	-1.33836	0.00852752	-1.31524	0.00835556
STIP1_HUMAN	STIP1	Stress-induced-phosphoprotein 1	0.567041	0.499571	0.321928	27	29	32	40	41	40	2.37373	0.0013101	2.32153	0.00128095
ECHB_HUMAN	HADHB	Trifunctional enzyme subunit beta, mitochondrial	-0.807355	-0.440573	-0.0780025	28	19	19	16	14	18	-1.58029	0.00483485	-1.55076	0.0047127
G3P_HUMAN	GAPDH	Glyceraldehyde-3-phosphate dehydrogenase	0.424026	0.45391	0.498602	120	119	109	161	163	154	5.95154	7.60396e-05	5.77635	7.61905e-05
DPP3_HUMAN (+2)	DPP3	Dipeptidyl peptidase 3	0.736966	0.432959	0.211504	15	20	19	25	27	22	1.69017	0.00378772	1.65751	0.00376984
A0A087WYT3_HUMAN (+1)	PTGES3	Prostaglandin E synthase 3	0.5025	0.584963	0.321928	12	14	20	17	21	25	1.51456	0.00562059	1.48663	0.00556349
DHE3_HUMAN	GLUD1	Glutamate dehydrogenase 1, mitochondrial	-0.632268	-0.321928	-0.371969	31	25	22	20	20	17	-1.74384	0.00337584	-1.70964	0.00331746
PA2G4_HUMAN	PA2G4	Proliferation-associated protein 2G4	0.29956	0.691878	0.321928	13	13	12	16	21	15	1.32834	0.00898218	1.30523	0.00876667
IPYR_HUMAN	PPA1	Inorganic pyrophosphatase	0.160465	0.621488	0.602665	34	26	27	38	40	41	2.31255	0.00151129	2.26188	0.00148889
ARP3_HUMAN	ACTR3	Actin-related protein 3	0.321928	0.688056	0.347923	20	18	22	25	29	28	1.79672	0.00314455	1.76099	0.00316349
GBB2_HUMAN	GNB2	Guanine nucleotide-binding protein G(I)/G(S)/G(T) subunit beta-2	-0.211504	-0.523562	-0.612977	22	23	26	19	16	17	-1.62673	0.00420911	-1.59565	0.00434762
SF3B2_HUMAN	SF3B2	Splicing factor 3B subunit 2	-0.304855	-0.321928	-0.667425	21	20	27	17	16	17	-1.56218	0.00493782	-1.53269	0.00492222
TKT_HUMAN	TKT	Transketolase	0.152003	0.571157	0.640458	45	35	34	50	52	53	2.71383	0.000877624	2.65042	0.000855556
MDHM_HUMAN	MDH2	Malate dehydrogenase, mitochondrial	-0.378512	-0.504473	-0.429684	65	61	66	50	43	49	-3.08195	0.000652673	-3.00632	0.000657143
PRKDC_HUMAN	PRKDC	DNA-dependent protein kinase catalytic subunit	0.521953	0.424498	0.345135	39	38	37	56	51	47	2.65059	0.000963168	2.58872	0.000933333
TXND5_HUMAN	TXNDC5	Thioredoxin domain-containing protein 5	-0.392317	-0.426265	-0.479168	42	43	46	32	32	33	-2.37597	0.00134178	-2.32259	0.00131746
SYMC_HUMAN	MARS	Methionine--tRNA ligase, cytoplasmic	0.550197	0.357552	0.392317	28	32	32	41	41	42	2.27623	0.00154139	2.22577	0.00153175
LPPRC_HUMAN	LRPPRC	Leucine-rich PPR motif-containing protein, mitochondrial	-0.351472	-0.232493	-0.712074	222	215	249	174	183	152	-7.17446	8.71287e-05	-6.94898	8.73016e-05
AIFM1_HUMAN	AIFM1	Apoptosis-inducing factor 1, mitochondrial	-0.415037	-0.612977	-0.263034	28	26	24	21	17	20	-1.65629	0.00402693	-1.62374	0.00389524
COF1_HUMAN (+2)	CFL1	Cofilin-1	0.562733	0.45391	0.252981	109	119	120	161	163	143	5.46989	0.00012198	5.30926	0.000122222
B0QZ18_HUMAN (+2)	CPNE1	Copine-1	0.160465	0.263034	1	17	15	9	19	18	18	1.30002	0.00981703	1.27694	0.00998571
ODPA_HUMAN	PDHA1	Pyruvate dehydrogenase E1 component subunit alpha, somatic form, mitochondrial	-0.807355	-0.0931094	-0.36257	21	16	18	12	15	14	-1.30002	0.00945267	-1.27694	0.00950794
DHX9_HUMAN	DHX9	ATP-dependent RNA helicase A	-0.47063	-0.285909	-0.508464	97	89	101	70	73	71	-3.93755	0.000378614	-3.83228	0.000355556
NSUN2_HUMAN	NSUN2	tRNA (cytosine(34)-C(5))-methyltransferase	0.214125	0.559427	0.5025	25	19	24	29	28	34	1.80922	0.00301465	1.77212	0.00303016
SERA_HUMAN	PHGDH	D-3-phosphoglycerate dehydrogenase	0.337035	0.387023	0.530515	38	39	36	48	51	52	2.5301	0.00106772	2.47124	0.00105873
LDHA_HUMAN	LDHA	L-lactate dehydrogenase A chain	0.415037	0.455679	0.364764	75	70	73	100	96	94	3.86544	0.000388119	3.7618	0.0004
TCPB_HUMAN	CCT2	T-complex protein 1 subunit beta	0.338802	0.519374	0.378512	34	30	30	43	43	39	2.19465	0.00167287	2.14583	0.00168413
PGM1_HUMAN	PGM1	Phosphoglucomutase-1	0.688056	0.304855	0.160465	18	17	17	29	21	19	1.46268	0.00627644	1.43487	0.00647143
EF1G_HUMAN	EEF1G	Elongation factor 1-gamma	0.459432	0.415037	0.331206	32	33	31	44	44	39	2.18146	0.00172673	2.13271	0.00169683
HSP74_HUMAN	HSPA4	Heat shock 70 kDa protein 4	0.376563	0.415037	0.408806	57	54	58	74	72	77	3.15659	0.000594059	3.07639	0.000579365
HNRL2_HUMAN	HNRNPUL2	Heterogeneous nuclear ribonucleoprotein U-like protein 2	-0.455195	-0.436099	-0.309684	85	92	88	62	68	71	-3.53434	0.000475248	-3.44122	0.000498413
E7EUU4_HUMAN (+3)	EIF4G1	Eukaryotic translation initiation factor 4 gamma 1	0.540568	0.169925	0.485427	22	24	20	32	27	28	1.67253	0.00392238	1.63858	0.00398413
B5MCA4_HUMAN (+1)	EPCAM	Epithelial cell adhesion molecule	-0.452512	-0.398549	-0.347923	26	29	28	19	22	22	-1.61758	0.0043295	-1.58516	0.00447619
RINI_HUMAN	RNH1	Ribonuclease inhibitor	0.332575	0.271302	0.605721	27	29	23	34	35	35	1.87724	0.00266455	1.83731	0.00268095
TCPQ_HUMAN	CCT8	T-complex protein 1 subunit theta	0.274175	0.370368	0.517848	43	41	44	52	53	63	2.56424	0.00103762	2.50299	0.00103968
CAPR1_HUMAN	CAPRIN1	Caprin-1	-0.415037	-0.146841	-0.628031	36	31	34	27	28	22	-1.81854	0.00289901	-1.78013	0.00297302
SQRD_HUMAN	SQRDL	Sulfide:quinone oxidoreductase, mitochondrial	-0.14439	-0.770518	-0.211504	21	29	22	19	17	19	-1.4393	0.00672475	-1.41155	0.00661429
LANC2_HUMAN	LANCL2	LanC-like protein 2	0.257158	0.0972972	0.91427	41	43	26	49	46	49	2.29198	0.00152396	2.23913	0.00151746
USO1_HUMAN	USO1	General vesicular transport factor p115	-0.485427	-0.169925	-0.530515	28	27	26	20	24	18	-1.54704	0.0050899	-1.5162	0.00513492
G6PD_HUMAN	G6PD	Glucose-6-phosphate 1-dehydrogenase	0.383329	0.222392	0.540568	23	24	22	30	28	32	1.65125	0.0042202	1.61738	0.00411905
RAB7A_HUMAN	RAB7A	Ras-related protein Rab-7a	-0.280108	-0.544321	-0.331206	34	35	39	28	24	31	-1.8507	0.00274059	-1.8109	0.0027
DX39B_HUMAN	DDX39B	Spliceosome RNA helicase DDX39B	-0.321928	-0.36257	-0.459432	35	36	33	28	28	24	-1.79859	0.00307327	-1.76027	0.00306508
HCD2_HUMAN	HSD17B10	3-hydroxyacyl-CoA dehydrogenase type-2	-0.564785	-0.332575	-0.241008	71	68	65	48	54	55	-2.8222	0.000853861	-2.75174	0.000825397
FUBP2_HUMAN	KHSRP	Far upstream element-binding protein 2	-0.201634	-0.231326	-0.688056	23	27	29	20	23	18	-1.47568	0.00591208	-1.44644	0.00589841
AAAT_HUMAN	SLC1A5	Neutral amino acid transporter B(0)	-0.36257	-0.275634	-0.465664	27	23	29	21	19	21	-1.47568	0.00591208	-1.44644	0.00589841
ECHM_HUMAN	ECHS1	Enoyl-CoA hydratase, mitochondrial	-0.459432	-0.263034	-0.384664	44	42	47	32	35	36	-2.07139	0.00191208	-2.02446	0.00192381
PRDX1_HUMAN	PRDX1	Peroxiredoxin-1	0.387023	0.389947	0.321928	26	29	24	34	38	30	1.73282	0.00356277	1.69606	0.00354444
M0R0F0_HUMAN (+1)	RPS5	40S ribosomal protein S5 (Fragment)	-0.343954	-0.152003	-0.605721	33	30	35	26	27	23	-1.67908	0.0037196	-1.64382	0.00376825
PCBP1_HUMAN	PCBP1	Poly(rC)-binding protein 1	-0.263034	-0.584963	-0.211504	24	30	22	20	20	19	-1.41036	0.00689584	-1.38269	0.00721429
G8JLB6_HUMAN (+1)	HNRNPH1	Heterogeneous nuclear ribonucleoprotein H	-0.532221	-0.33985	-0.207805	94	81	82	65	64	71	-3.16685	0.000608317	-3.08374	0.000590476
PDIA1_HUMAN	P4HB	Protein disulfide-isomerase	-0.264763	-0.395929	-0.417557	167	175	191	139	133	143	-5.15758	0.000202772	-5.00188	0.000195238
SKP1_HUMAN	SKP1	S-phase kinase-associated protein 1	-0.432959	-0.308122	-0.337035	27	26	24	20	21	19	-1.40348	0.00738218	-1.37583	0.00726825
K7ELL7_HUMAN	PRKCSH	Glucosidase 2 subunit beta	-0.21901	-0.433897	-0.421827	71	77	71	61	57	53	-2.80938	0.000853861	-2.73806	0.000853968
TCPA_HUMAN	TCP1	T-complex protein 1 subunit alpha	0.331206	0.374396	0.36257	31	27	28	39	35	36	1.76122	0.00330614	1.72309	0.00338254
TFR1_HUMAN	TFRC	Transferrin receptor protein 1	-0.115477	-0.415037	-0.536053	26	28	29	24	21	20	-1.44868	0.00646495	-1.41954	0.00648889
CLIC1_HUMAN	CLIC1	Chloride intracellular channel protein 1	0.393664	0.387023	0.26748	51	52	54	67	68	65	2.59078	0.00101386	2.52625	0.00101111
B4DY09_HUMAN (+1)	ILF2	Interleukin enhancer-binding factor 2	-0.304855	-0.326228	-0.415037	84	84	88	68	67	66	-3.05536	0.000671683	-2.97518	0.000674603
HS105_HUMAN	HSPH1	Heat shock protein 105 kDa	0.192645	0.369234	0.485427	28	24	25	32	31	35	1.59946	0.00482693	1.56582	0.00477143
SYRC_HUMAN	RARS	Arginine--tRNA ligase, cytoplasmic	0.125531	0.392317	0.505235	33	32	31	36	42	44	1.84225	0.00282455	1.8013	0.00281905
VINC_HUMAN	VCL	Vinculin	0.485427	0.356144	0.185556	45	50	51	63	64	58	2.40876	0.00123881	2.34975	0.00122698
ALDOA_HUMAN	ALDOA	Fructose-bisphosphate aldolase A	0.216811	0.534336	0.277534	37	29	33	43	42	40	1.82572	0.00292119	1.78487	0.00298889
NSDHL_HUMAN	NSDHL	Sterol-4-alpha-carboxylate 3-dehydrogenase, decarboxylating	-0.465664	-0.369234	-0.163499	29	31	28	21	24	25	-1.41759	0.00688792	-1.38856	0.00703016
SFPQ_HUMAN	SFPQ	Splicing factor, proline- and glutamine-rich	-0.131245	-0.405256	-0.452512	46	49	52	42	37	38	-1.9957	0.00220832	-1.94926	0.00218889
MYOF_HUMAN	MYOF	Myoferlin	-0.39927	-0.205114	-0.357552	91	83	82	69	72	64	-2.82434	0.000853861	-2.75008	0.000825397
ETFA_HUMAN	ETFA	Electron transfer flavoprotein subunit alpha, mitochondrial	-0.0972972	-0.321928	-0.514573	46	55	60	43	44	42	-2.06385	0.00194376	-2.01477	0.00195556
HYEP_HUMAN	EPHX1	Epoxide hydrolase 1	-0.229482	-0.192645	-0.526069	34	32	36	29	28	25	-1.49796	0.00569505	-1.46604	0.00567619
D6RAT0_HUMAN (+1)	RPS3A	40S ribosomal protein S3a	-0.369234	-0.347923	-0.222392	31	28	28	24	22	24	-1.34144	0.0084895	-1.31402	0.00840317
PROF1_HUMAN	PFN1	Profilin-1	0.29956	0.257158	0.378512	39	41	40	48	49	52	1.91704	0.00254099	1.87223	0.00260159
ACTB_HUMAN (+1)	ACTB	Actin, cytoplasmic 1	0.381186	0.308579	0.24387	539	608	581	702	753	688	11.4165	9.50495e-06	10.9855	9.52381e-06
ACTN4_HUMAN	ACTN4	Alpha-actinin-4	0.336049	0.275973	0.312169	183	185	178	231	224	221	5.2246	0.000156832	5.05971	0.000157143
HS90A_HUMAN	HSP90AA1	Heat shock protein HSP 90-alpha	0.344446	0.366128	0.216133	89	90	99	113	116	115	3.31187	0.000513267	3.21942	0.00051746
TRAP1_HUMAN	TRAP1	Heat shock protein 75 kDa, mitochondrial	-0.5025	-0.163499	-0.222392	34	28	28	24	25	24	-1.32488	0.00876673	-1.29752	0.00881746
ARF4_HUMAN	ARF4	ADP-ribosylation factor 4	0.0443941	0.485427	0.338802	32	30	34	33	42	43	1.56771	0.00499327	1.53301	0.00500317
FUMH_HUMAN	FH	Fumarate hydratase, mitochondrial	-0.197939	-0.275634	-0.395929	39	46	50	34	38	38	-1.70396	0.0035897	-1.66499	0.00355714
IF4A1_HUMAN	EIF4A1	Eukaryotic initiation factor 4A-I	0.182864	0.243926	0.455679	37	38	35	42	45	48	1.70396	0.0037402	1.66499	0.00371111
ACTC_HUMAN (+1)	ACTC1	Actin, alpha cardiac muscle 1	0.146841	0.428843	0.302563	28	26	30	31	35	37	1.41528	0.0071905	1.38499	0.00742222
HNRPQ_HUMAN	SYNCRIP	Heterogeneous nuclear ribonucleoprotein Q	-0.369234	-0.27208	-0.21864	62	64	64	48	53	55	-2.06859	0.00192475	-2.01741	0.00195556
PEBP1_HUMAN	PEBP1	Phosphatidylethanolamine-binding protein 1	0.289507	0.229482	0.332575	27	29	27	33	34	34	1.34782	0.00860198	1.3191	0.00854762
PGRC1_HUMAN	PGRMC1	Membrane-associated progesterone receptor component 1	-0.169925	-0.275634	-0.395929	45	46	50	40	38	38	-1.6772	0.0037196	-1.63841	0.00384603
CALR_HUMAN	CALR	Calreticulin	0.339089	0.343954	0.152003	234	260	252	296	330	280	5.8222	8.39604e-05	5.62899	7.93651e-05
RS4X_HUMAN	RPS4X	40S ribosomal protein S4, X isoform	-0.180572	-0.273018	-0.374396	34	29	35	30	24	27	-1.28445	0.00988673	-1.25727	0.0099619
CAP1_HUMAN	CAP1	Adenylyl cyclase-associated protein 1	-0.296982	0.748461	0.459432	86	50	56	70	84	77	2.22082	0.00163802	2.16346	0.00166984
TAGL2_HUMAN	TAGLN2	Transgelin-2	0.36257	0.321928	0.117836	42	44	47	54	55	51	1.73478	0.00354535	1.69342	0.00355556
IQGA1_HUMAN	IQGAP1	Ras GTPase-activating-like protein IQGAP1	0.103836	0.408085	0.307182	67	52	59	72	69	73	2.10192	0.00185188	2.04849	0.00183968
C1QBP_HUMAN	C1QBP	Complement component 1 Q subcomponent-binding protein, mitochondrial	-0.415037	-0.0780025	-0.281771	64	57	62	48	54	51	-1.84257	0.00276594	-1.79727	0.00281746
KPYM_HUMAN	PKM	Pyruvate kinase PKM	0.217357	0.371367	0.179169	123	109	121	143	141	137	3.17432	0.000578218	3.08195	0.000573016
TBB5_HUMAN	TUBB	Tubulin beta chain	0.223438	0.222392	0.306208	197	210	203	230	245	251	4.52533	0.000232871	4.38032	0.000233333
1433B_HUMAN	YWHAB	14-3-3 protein beta/alpha	0.234465	0.26748	0.247928	51	54	48	60	65	57	1.7828	0.00323485	1.739	0.00328095
ANXA2_HUMAN	ANXA2	Annexin A2	0.327575	0.132894	0.26748	102	114	108	128	125	130	2.83717	0.000823762	2.75599	0.000795238
1433T_HUMAN	YWHAQ	14-3-3 protein theta	0.10188	0.263034	0.329308	41	40	39	44	48	49	1.40125	0.00766257	1.36872	0.00762063
6PGD_HUMAN	PGD	6-phosphogluconate dehydrogenase, decarboxylating	0.160465	0.303392	0.208587	51	47	45	57	58	52	1.51327	0.00567604	1.47673	0.00566825
TERA_HUMAN	VCP	Transitional endoplasmic reticulum ATPase	0.345775	0.253757	0.0554951	48	52	51	61	62	53	1.54887	0.00518337	1.51102	0.0053254
1433Z_HUMAN	YWHAZ	14-3-3 protein zeta/delta	0.175087	0.273565	0.206451	93	91	91	105	110	105	2.28987	0.00152396	2.22649	0.00153175
ANXA1_HUMAN	ANXA1	Annexin A1	0.30117	0	0.333424	56	57	50	69	57	63	1.57221	0.00496475	1.53316	0.00499841
FAS_HUMAN	FASN	Fatty acid synthase	-0.291766	-0.186413	-0.138236	213	198	197	174	174	179	-3.33303	0.000522772	-3.22915	0.00052381
PDIA4_HUMAN	PDIA4	Protein disulfide-isomerase A4	0.197939	0.21901	0.200697	68	61	67	78	71	77	1.709	0.00367208	1.66487	0.00371111
A0A087WVQ6_HUMAN (+1)	CLTC	Clathrin heavy chain	-0.271546	-0.168038	-0.160465	204	191	190	169	170	170	-3.16526	0.000608317	-3.06723	0.000598413
A0A0U1RRM4_HUMAN (+1)	PTBP1	Polypyrimidine tract-binding protein 1	-0.174029	-0.222392	-0.188072	88	91	90	78	78	79	-1.82693	0.00287683	-1.778	0.00297302
TBA1B_HUMAN	TUBA1B	Tubulin alpha-1B chain	0.173149	0.161463	0.150025	149	152	146	168	170	162	2.31416	0.00151129	2.24429	0.00151746
EGFR_HUMAN	EGFR	Epidermal growth factor receptor	-0.182203	-0.149056	-0.106915	177	163	168	156	147	156	-2.12472	0.00180594	-2.06033	0.0018381
PDIA3_HUMAN	PDIA3	Protein disulfide-isomerase A3	0	0.251979	0.11221	142	131	136	142	156	147	1.62598	0.00440238	1.57779	0.00465714

## Sheet: S3. DEP_post MAI
Supplementary Table S3. List of MAI refined DEPs
Protein	Gene Symbol	Description	Median log2(spectral count)			Median log2(precursor intensity)			Spectral count						Precursor intensity						PLGEM		Post MAI PLGEM
			Replicate 1	Replicate 2	Replicate 3	Replicate 1	Replicate 2	Replicate 3	HG_1	HG_2	HG_3	GD_1	GD_2	GD_3	HG_1	HG_2	HG_3	GD_1	GD_2	GD_3	STN	p-value	STN	p-value
			HG:GD	HG:GD	HG:GD	HG:GD	HG:GD	HG:GD
DDX23_HUMAN	DDX23	Probable ATP-dependent RNA helicase DDX23	-3.64386	-4.22882	-4.64386	-26.2408	-26.4831	-26.8974	2	3	4	0	0	0	7930000	9380000	12500000	0	0	0	-1.13593	0.0166733	-1.129	0.0159952	rescued
ACOD_HUMAN	SCD	Acyl-CoA desaturase	-4.22882	-4.22882	-4.22882	-26.3376	-25.9225	-26.3135	3	3	3	0	0	0	8480000	6360000	8340000	0	0	0	-1.13593	0.0166733	-1.129	0.0159952	rescued
E7ETU9_HUMAN (+1)	PLOD2	Procollagen-lysine,2-oxoglutarate 5-dioxygenase 2	-4.64386	-4.22882	-3.64386	-26.0505	-27.9031	-25.0317	4	3	2	0	0	0	6950000	25100000	3430000	0	0	0	-1.13593	0.0166733	-1.129	0.0159952	rescued
CUL3_HUMAN	CUL3	Cullin-3	3.64386	4.22882	4.22882	25.2656	26.3477	26.3218	0	0	0	2	3	3	0	0	0	4033700	8539800	8388000	0.968282	0.0270226	0.962798	0.0262825	rescued
STX2_HUMAN	STX2	Syntaxin-2	4.22882	2.64386	4.64386	30.4334	29.7373	30.6285	0	0	0	3	1	4	0	0	0	145000000	89500000	166000000	0.968282	0.0270226	0.962798	0.0262825	rescued
A0A087WX80_HUMAN (+2)	LAMA2	Laminin subunit alpha-2	-4.22882	-4.96578	0	-27.3734	-28.9216	0	3	5	0	0	0	0	17387000	50848000	0	0	0	0	-1.13593	0.0166733	-1.129	0.0159952	rescued
BAZ2B_HUMAN	BAZ2B	Bromodomain adjacent to zinc finger domain protein 2B	-3.64386	-4.96578	-2.64386	-24.6375	-26.0752	-21.9882	2	5	1	0	0	0	2610000	7070000	416000	0	0	0	-0.968282	0.0264143	-0.962798	0.0256825	rescued
CATC_HUMAN	CTSC	Dipeptidyl peptidase 1	-4.22882	-4.64386	-2.64386	-26.0732	-26.4862	-23.3376	3	4	1	0	0	0	7060000	9400000	1060000	0	0	0	-0.968282	0.0264143	-0.962798	0.0256825	rescued
CLUS_HUMAN	CLU	Clusterin	-4.64386	-4.22882	-2.64386	-26.217	-26.3511	-23.417	4	3	1	0	0	0	7800000	8560000	1120000	0	0	0	-0.968282	0.0264143	-0.962798	0.0256825	rescued
LYPD3_HUMAN	LYPD3	Ly6/PLAUR domain-containing protein 3	-4.22882	-4.22882	-3.64386	-25.7339	-25.5074	-25.3153	3	3	2	0	0	0	5580500	4769700	4175100	0	0	0	-0.968282	0.0264143	-0.962798	0.0256825	rescued
FA8A1_HUMAN	FAM8A1	Protein FAM8A1	-4.22882	-4.22882	-3.64386	-25.9984	-26.2551	-25.1818	3	3	2	0	0	0	6703500	8008900	3806100	0	0	0	-0.968282	0.0264143	-0.962798	0.0256825	rescued
PLPP3_HUMAN	PLPP3	Phospholipid phosphatase 3	-4.22882	-3.64386	-4.22882	-25.4028	-24.4227	-24.8682	3	2	3	0	0	0	4436200	2248800	3062400	0	0	0	-0.968282	0.0264143	-0.962798	0.0256825	rescued
MAVS_HUMAN	MAVS	Mitochondrial antiviral-signaling protein	-4.64386	-3.64386	-3.64386	-25.7895	-25.5075	-24.8576	4	2	2	0	0	0	5800000	4770000	3040000	0	0	0	-0.968282	0.0264143	-0.962798	0.0256825	rescued
VAS1_HUMAN	ATP6AP1	V-type proton ATPase subunit S1	-4.22882	-3.64386	-4.22882	-25.4984	-24.275	-24.2891	3	2	3	0	0	0	4740000	2030000	2050000	0	0	0	-0.968282	0.0264143	-0.962798	0.0256825	rescued
Q5T2L0_HUMAN (+1)	VTCN1	V-set domain-containing T-cell activation inhibitor 1	-3.64386	-4.22882	-4.22882	-26.17	-26.5522	-26.6458	2	3	3	0	0	0	7550000	9840000	10500000	0	0	0	-0.968282	0.0264143	-0.962798	0.0256825	rescued
MASU1_HUMAN	MALSU1	Mitochondrial assembly of ribosomal large subunit protein 1	-4.22882	-3.64386	-4.22882	-26.1273	-26.2353	-26.4536	3	2	3	0	0	0	7330000	7900000	9190000	0	0	0	-0.968282	0.0264143	-0.962798	0.0256825	rescued
DNJC5_HUMAN	DNAJC5	DnaJ homolog subfamily C member 5	-3.64386	-4.22882	-4.22882	-24.7129	-25.7568	-26.1352	2	3	3	0	0	0	2750000	5670000	7370000	0	0	0	-0.968282	0.0264143	-0.962798	0.0256825	rescued
CPSF2_HUMAN	CPSF2	Cleavage and polyadenylation specificity factor subunit 2	-4.64386	-4.22882	0	-26.7129	-25.9672	0	4	3	0	0	0	0	11000000	6560000	0	0	0	0	-0.968282	0.0264143	-0.962798	0.0256825	rescued
ADT3_HUMAN	SLC25A6	ADP/ATP translocase 3	-4.96578	0	-3.64386	-28.9088	0	-28.7129	5	0	2	0	0	0	50400000	0	44000000	0	0	0	-0.968282	0.0264143	-0.962798	0.0256825	rescued
PUR1_HUMAN	PPAT	Amidophosphoribosyltransferase	4.22882	3.64386	2	27.2836	26.1134	2.25354	0	0	1	3	2	2	0	0	2821000	16337000	7259500	13452000	1.13593	0.0157972	1.47161	0.00157307	rescued
ACAD8_HUMAN	ACAD8	Protein FAM3C	-4.64386	-1	-4.22882	-26.9431	-1.84973	-26.6231	4	1	2	0	0	1	12903000	7259500	10336000	0	2014100	0	-1.13593	0.0166733	-1.34679	0.00337901	rescued
BGAL_HUMAN	GLB1	Beta-galactosidase	-4.22882	-4.22882	-1.58496	-26.0049	-26.3716	0.0530713	3	3	3	0	0	1	6733600	8682500	10408000	0	0	10798000	-1.13593	0.0166733	-1.129	0.0159952	rescued
ACOX3_HUMAN	ACOX3	Peroxisomal acyl-coenzyme A oxidase 3	-1.58496	-4.22882	-4.22882	-1.38708	-25.1898	-25.2645	2	2	3	1	0	0	2956800	3827300	4030500	1130500	0	0	-1.13593	0.0166733	-1.39498	0.00219089	rescued
MIPEP_HUMAN	MIPEP	Mitochondrial intermediate peptidase	-3.64386	-4.22882	-2	-25.4927	-26.2955	-1.31181	2	3	4	0	0	1	4721300	8236100	8049600	0	0	3242500	-1.13593	0.0166733	-1.129	0.0159952	rescued
SYAM_HUMAN	AARS2	Alanine--tRNA ligase, mitochondrial	-2	-4.22882	-3.64386	-1.4897	-26.6334	-26.0733	4	3	2	1	0	0	5045400	10410000	7060600	1796600	0	0	-1.13593	0.0166733	-1.129	0.0159952	rescued
GMPPB_HUMAN	GMPPB	Mannose-1-phosphate guanyltransferase beta	4.22882	3.64386	1.58496	26.3874	26.0035	1.38673	0	0	1	3	2	3	0	0	3525400	8778300	6727100	9218400	0.968282	0.0270226	0.962798	0.0262825	rescued
GMPPA_HUMAN	GMPPA	Mannose-1-phosphate guanyltransferase alpha	1.58496	4.22882	3.64386	1.28316	25.8934	25.9915	1	0	0	3	3	2	3499500	0	0	8516800	6233000	6671300	0.968282	0.0270226	0.962798	0.0262825	rescued
NPL4_HUMAN	NPLOC4	Nuclear protein localization protein 4 homolog	1	4.22882	4.22882	2.45529	24.9813	25.1972	1	0	0	2	3	3	302120	0	0	1656900	3312300	3846900	0.968282	0.0270226	0.962798	0.0262825	rescued
C9JA08_HUMAN (+1)	NMD3	60S ribosomal export protein NMD3	4.22882	4.64386	0	25.7579	26.0332	0.655502	0	0	1	3	4	1	0	0	2378800	5674200	6867300	3747000	0.968282	0.0270226	0.962798	0.0262825	rescued
K7EKK0_HUMAN	TYROBP	TYRO protein tyrosine kinase-binding protein	-4.22882	-2	-2.64386	-28.1742	-1.00808	-26.9575	3	4	1	0	1	0	30289000	30609000	13032000	0	15219000	0	-0.968282	0.0264143	-0.962798	0.0256825	rescued
ATPG_HUMAN	ATP5C1	ATP synthase subunit gamma, mitochondrial	-2.32193	-3.64386	-2.64386	-3.0516	-25.0221	-24.7248	5	2	1	1	0	0	7387900	3407300	2772800	891040	0	0	-0.968282	0.0264143	-0.962798	0.0256825	rescued
CC50A_HUMAN	TMEM30A	Cell cycle control protein 50A	-1.58496	-4.22882	-3.64386	-2.276	-26.2586	-26.2949	3	3	2	1	0	0	7324100	8028500	8232900	1512200	0	0	-0.968282	0.0264143	-0.962798	0.0256825	rescued
IMPA3_HUMAN	IMPAD1	Inositol monophosphatase 3	-1	-4.96578	-3.64386	-2.77208	-26.7462	-25.1546	4	5	2	2	0	0	11284000	11257000	3735100	1651900	0	0	-1.22603	0.0115596	-1.217	0.011181	rescued
TM55B_HUMAN	TMEM55B	Type 1 phosphatidylinositol 4,5-bisphosphate 4-phosphatase	-4.64386	-3.64386	-1	-26.5982	-25.6212	-0.912989	4	2	4	0	0	2	10159000	5161100	11276000	0	0	5988500	-1.07011	0.0194709	-1.06259	0.0185143	rescued
SMHD1_HUMAN	SMCHD1	Structural maintenance of chromosomes flexible hinge domain-containing protein 1	2	4.64386	0	3.45138	25.323	-0.398574	1	0	1	4	4	1	358120	0	1187900	3917400	4197300	901150	1.13593	0.0157972	1.129	0.0150921	rescued
A8MZH8_HUMAN (+1)	PTTG1IP	Pituitary tumor-transforming gene 1 protein-interacting protein	1.58496	1	4.64386	3.08626	2.34291	26.5606	1	1	0	3	2	4	816600	957610	0	6935300	4858200	9897800	1.13593	0.0157972	1.129	0.0150921	rescued
LMNA_HUMAN	LMNA	Prelamin-A/C	-1.58496	-3.64386	-2	-1.87028	-26.399	-2.33775	3	2	4	1	0	1	8778500	8849200	14853000	2401100	0	2938200	-1.13593	0.0166733	-1.129	0.0159952	rescued
SUCB1_HUMAN	SUCLA2	Succinate--CoA ligase [ADP-forming] subunit beta, mitochondrial	-1.58496	-2.32193	-2.64386	-3.08631	-2.98853	-24.724	3	5	1	1	1	0	18387000	15786000	2771200	2164900	1989000	0	-1.13593	0.0166733	-1.129	0.0159952	rescued
RT23_HUMAN	MRPS23	28S ribosomal protein S23, mitochondrial	-1.58496	-3.64386	-2	-4.1364	-23.6031	-2.00335	3	2	4	1	0	1	2718700	1274200	4094700	154590	0	1021300	-1.13593	0.0166733	-1.129	0.0159952	rescued
PGES2_HUMAN	PTGES2	Prostaglandin E synthase 2	-2	-3.64386	-1.58496	-1.93191	-25.4977	-1.99036	4	2	3	1	0	1	9307000	4737600	6843700	2439200	0	1722400	-1.13593	0.0166733	-1.129	0.0159952	rescued
NFS1_HUMAN	NFS1	Cysteine desulfurase, mitochondrial	-2	-1.58496	-3.64386	-1.77498	-4.4334	-26.3661	4	3	2	1	1	0	11113000	10923000	8649400	3247200	505540	0	-1.13593	0.0166733	-1.129	0.0159952	rescued
UBC9_HUMAN	UBE2I	SUMO-conjugating enzyme UBC9	-4.96578	1	-4.22882	-26.3117	0.900029	-26.0553	5	1	3	0	2	0	8329600	769250	6973000	0	1435500	0	-0.909553	0.0308467	-0.903508	0.0298857	rescued
DEOC_HUMAN (+2)	DERA	Deoxyribose-phosphate aldolase	1.58496	1.58496	3.64386	-0.270707	0.47138	22.5826	1	1	0	3	3	2	3861200	4032500	0	3200600	5590800	628110	0.968282	0.0270226	0.962798	0.0262825	rescued
B7Z524_HUMAN (+3)	HBS1L	HBS1-like protein	1	3.64386	2	2.09654	24.9697	2.48607	1	0	1	2	2	4	1187700	0	1435900	5079600	3285800	8044600	0.968282	0.0270226	0.962798	0.0262825	rescued
MSH6_HUMAN	MSH6	DNA mismatch repair protein Msh6	-1.58496	-4.22882	-1	-1.33779	-0.0859026	-1.8957	3	3	2	1	0	1	5623500	8762200	21423000	2224800	8255700	5757300	-0.968282	0.0264143	-0.962798	0.0256825	rescued
PININ_HUMAN	PNN	Pinin	-1.58496	-1	-4.22882	-1.32909	-3.07575	-26.3167	3	2	3	1	1	0	5947700	5387600	8358300	2367300	639000	0	-0.968282	0.0264143	-0.962798	0.0256825	rescued
D3DTX6_HUMAN (+1)	PPP1R9B	Neurabin-2	-2	0	-4.22882	-2.50313	-0.0399904	-26.3716	4	1	3	1	1	0	11230000	2030100	8682600	1980900	1974600	0	-0.968282	0.0264143	-0.962798	0.0256825	rescued
A0A1B0GV02_HUMAN (+4)	ZEB2	Zinc finger E-box-binding homeobox 2	-1.58496	-1.58496	-3.64386	-0.999031	-5.72437	-28.9785	3	3	2	1	1	0	52119000	48695000	52894000	26077000	921040	0	-0.968282	0.0264143	-0.962798	0.0256825	rescued
RM50_HUMAN	MRPL50	39S ribosomal protein L50, mitochondrial	0	-1.58496	-4.64386	0.0385316	-2.90101	-26.0695	1	3	4	1	1	0	1123100	5126600	7042300	1153500	686340	0	-0.968282	0.0264143	-0.962798	0.0256825	rescued
TBL1R_HUMAN	TBL1XR1	F-box-like/WD repeat-containing protein TBL1XR1	0	-1.58496	-4.64386	-0.603467	-1.28109	-25.9366	1	3	4	1	1	0	1898900	4947200	6422400	1249800	2035700	0	-0.968282	0.0264143	-0.962798	0.0256825	rescued
HSBP1_HUMAN	HSBP1	Heat shock factor-binding protein 1	-1.58496	-1	-4.22882	-1.42913	-2.75359	-24.5762	3	2	3	1	1	0	2215100	5514700	2501300	822590	817730	0	-0.968282	0.0264143	-0.962798	0.0256825	rescued
B3KSI3_HUMAN (+4)	BCAT2	Branched-chain-amino-acid aminotransferase	-2	-1	-3.64386	-1.8764	-1.27923	-26.237	4	2	2	1	1	0	10717000	6491000	7908900	2918900	2674400	0	-0.968282	0.0264143	-0.962798	0.0256825	rescued
AKP8L_HUMAN	AKAP8L	A-kinase anchor protein 8-like	-2	-1	-4.22882	-3.64645	-0.973113	-26.2593	4	4	3	1	2	0	15037000	12418000	8032000	1200800	6325800	0	-1.22603	0.0115596	-1.217	0.011181	rescued
SAFB2_HUMAN	SAFB2	Scaffold attachment factor B2	-2	-4.22882	-0.584963	-1.04448	-1.79849	-1.59697	4	3	3	1	0	2	89497000	86077000	87721000	43390000	24745000	28998000	-1.07011	0.0194709	-1.06259	0.0185143	rescued
A0A0A0MR66_HUMAN (+1)	RBM10	RNA binding motif protein 10, isoform CRA_d	-1	-4.64386	-1	-0.910465	-25.7115	-0.438149	4	4	2	2	0	1	8379300	5494500	3708400	4457900	0	2737100	-1.07011	0.0194709	-1.06259	0.0185143	rescued
GSHB_HUMAN	GSS	Glutathione synthetase	0	5.45121	1	2.54456	28.561	2.92427	3	0	1	3	7	2	3155300	0	1848800	18409000	39601000	14034000	1.1691	0.0141988	1.15963	0.0136603	rescued
NMT1_HUMAN	NMT1	Glycylpeptide N-tetradecanoyltransferase 1	1	1.58496	2	0.359488	0.734168	2.17203	1	1	1	2	3	4	4868000	5503000	3063300	6245500	9153900	13805000	1.13593	0.0157972	1.129	0.0150921	rescued
KIF2C_HUMAN (+1)	KIF2C	Kinesin-like protein KIF2C	-1	-1.58496	-2	-0.57245	-2.04854	-1.5747	2	3	4	1	1	1	1957400	5923600	4638500	1316300	1431900	1557200	-1.13593	0.0166733	-1.129	0.0159952	rescued
PPB1_HUMAN	ALPP	Alkaline phosphatase, placental type	-2.32193	-1	-1	-2.72608	-1.31715	-1.69855	5	2	2	1	1	1	18789000	6673100	6870900	2839700	2678100	2116900	-1.13593	0.0166733	-1.129	0.0159952	rescued
ZN638_HUMAN	ZNF638	Zinc finger protein 638	-1	-2.32193	-1	-1.08928	-1.22591	-1.62014	2	5	2	1	1	1	2964700	6714400	5094300	1393400	2870600	1657200	-1.13593	0.0166733	-1.129	0.0159952	rescued
FL2D_HUMAN	WTAP	Pre-mRNA-splicing regulator WTAP	-1.58496	-2	-1	-1.76785	-2.01074	-0.439924	3	4	2	1	1	1	6669600	10030000	2970400	1958500	2488900	2189700	-1.13593	0.0166733	-1.129	0.0159952	rescued
DHRS3_HUMAN	DHRS3	Short-chain dehydrogenase/reductase 3	-1.58496	-1	-2	-1.77647	-1.27441	-1.94558	3	2	4	1	1	1	3823600	2712900	5382300	1116100	1121500	1397300	-1.13593	0.0166733	-1.129	0.0159952	rescued
C9JG87_HUMAN (+1)	MRPL39	39S ribosomal protein L39, mitochondrial (Fragment)	-1.58496	-1.58496	-1.58496	-2.57615	-2.09044	-2.80582	3	3	3	1	1	1	12571000	11316000	9491700	2108000	2657100	1357400	-1.13593	0.0166733	-1.129	0.0159952	rescued
ENDD1_HUMAN	ENDOD1	Endonuclease domain-containing 1 protein	-1.58496	-1.58496	-1.58496	0.148056	-0.207353	-0.844789	3	3	3	1	1	1	2745300	2916900	4815800	3042000	2526400	2681400	-1.13593	0.0166733	-1.129	0.0159952	rescued
RM37_HUMAN (+1)	MRPL37	39S ribosomal protein L37, mitochondrial	-2	-1.58496	-1	-1.74805	-1.71403	-0.450352	4	3	2	1	1	1	8847700	8378400	3362100	2634000	2553800	2460600	-1.13593	0.0166733	-1.129	0.0159952	rescued
SON_HUMAN	SON	Protein SON	-1	-1	-4.22882	-0.0982111	-2.06635	-27.1529	4	2	3	2	1	0	10070000	5372700	14922000	9407300	1282800	0	-0.909553	0.0308467	-0.903508	0.0298857	rescued
SPRE_HUMAN	SPR	Sepiapterin reductase	-1	-3.64386	-1.58496	-5.21175	-26.3018	-5.12755	4	2	3	2	0	1	10637000	8272400	8147300	287030	0	233060	-0.909553	0.0308467	-0.903508	0.0298857	rescued
MRT4_HUMAN	MRTO4	mRNA turnover protein 4 homolog	-1	-4.22882	-1	-0.58023	-25.7858	-0.100581	4	3	2	2	0	1	8035200	5784800	5366600	5374400	0	5005200	-0.909553	0.0308467	-0.903508	0.0298857	rescued
LTOR2_HUMAN	LAMTOR2	Ragulator complex protein LAMTOR2	-1.58496	-4.22882	-0.584963	-1.87186	-25.5724	-0.983865	3	3	3	1	0	2	4179400	4989500	2925300	1141900	0	1479100	-0.909553	0.0308467	-0.903508	0.0298857	rescued
RAP2B_HUMAN	RAP2B	Ras-related protein Rap-2b	0	-4.96578	-1	-0.205763	-26.4154	-2.58794	2	5	2	2	0	1	3274900	8950400	5586400	2839600	0	929150	-0.909553	0.0308467	-0.903508	0.0298857	rescued
SPTC1_HUMAN	SPTLC1	Serine palmitoyltransferase 1	-0.584963	-4.22882	-1.58496	-1.04726	-25.9397	-2.82959	3	3	3	2	0	1	5634800	6436100	5709000	2726600	0	803100	-0.909553	0.0308467	-0.903508	0.0298857	rescued
CSRN1_HUMAN	CSRNP1	Cysteine/serine-rich nuclear protein 1	-1	-1	-2.32193	-0.990246	1.96662	-4.00517	2	4	5	1	2	1	7134400	3066900	4893200	3591400	11987000	304730	-1.22603	0.0115596	-1.217	0.011181	rescued
CSKP_HUMAN	CASK	Peripheral plasma membrane protein CASK	-2	-1.58496	-1	-3.14665	-2.99887	-1.15653	4	3	4	1	1	2	5855900	5119100	3044200	661240	640390	1365600	-1.22603	0.0115596	-1.217	0.011181	rescued
A0A087X0K9_HUMAN (+3)	TJP1	Tight junction protein ZO-1	-2	-0.584963	-2	-1.1636	-1.32609	-2.1925	4	3	4	1	2	1	3766600	5308300	6225200	1681400	2117200	1361900	-1.22603	0.0115596	-1.217	0.011181	rescued
RT35_HUMAN	MRPS35	28S ribosomal protein S35, mitochondrial	-2	-1	-1.58496	-1.24293	-0.93796	-1.31883	4	4	3	1	2	1	11242000	10851000	7385600	4749900	5663900	2960600	-1.22603	0.0115596	-1.217	0.011181	rescued
STT3B_HUMAN	STT3B	Dolichyl-diphosphooligosaccharide--protein glycosyltransferase subunit STT3B	0	-2.32193	-2	-0.395979	-1.58006	-1.26949	2	5	4	2	1	1	12944000	18844000	18473000	9837100	6302700	7662700	-1.22603	0.0115596	-1.217	0.011181	rescued
VATG1_HUMAN	ATP6V1G1	V-type proton ATPase subunit G 1	-1	-1.58496	-2	-2.62574	-0.627921	-0.885262	4	3	4	2	1	1	11799000	10841000	13146000	1911700	7015300	7117100	-1.22603	0.0115596	-1.217	0.011181	rescued
HOOK1_HUMAN	HOOK1	Protein Hook homolog 1	2	1	1	2.74823	1.44608	2.47238	1	1	1	4	2	2	1316700	1141500	1169100	8846800	3110200	6488000	0.968282	0.0270226	0.962798	0.0262825	rescued
UGDH_HUMAN	UGDH	UDP-glucose 6-dehydrogenase	1.58496	1.58496	1	1.81583	1.42769	0.998507	1	1	1	3	3	2	1756000	1952600	2417100	6182200	5252800	4829200	0.968282	0.0270226	0.962798	0.0262825	rescued
E9PM92_HUMAN (+1)	C11orf58	Chromosome 11 open reading frame 58	1	2	1	0.585504	1.88925	0.726645	1	1	1	2	4	2	3642100	3791400	4029100	5465200	14045000	6667300	0.968282	0.0270226	0.962798	0.0262825	rescued
ARMT1_HUMAN	ARMT1	Protein-glutamate O-methyltransferase	2	1	1	2.57846	1.19278	0.916948	1	1	1	4	2	2	1145800	1564000	1539100	6843900	3575200	2906000	0.968282	0.0270226	0.962798	0.0262825	rescued
MAIP1_HUMAN	C2orf47	m-AAA protease-interacting protein 1, mitochondrial	-1.58496	-1.58496	-1	-3.76168	-1.73884	-3.41237	3	3	2	1	1	1	2865600	668300	3067400	211270	200230	288100	-0.968282	0.0264143	-0.962798	0.0256825	rescued
RAP1B_HUMAN	RAP1B	Ras-related protein Rap-1b	-1	-1.58496	-1.58496	0.037585	-1.31162	-1.84749	2	3	3	1	1	1	47283000	86413000	95651000	48531000	34813000	26579000	-0.968282	0.0264143	-0.962798	0.0256825	rescued
B1AKR3_HUMAN	TMEM52	Transmembrane protein 52 (Fragment)	2.64386	-1.58496	-3.64386	23.1945	-0.0610168	-25.4279	0	6	2	1	2	0	0	21081000	4514100	959930	20208000	0	-0.909553	0.0308467	-0.903508	0.0298857	rescued
HIBCH_HUMAN	HIBCH	3-hydroxyisobutyryl-CoA hydrolase, mitochondrial	-0.321928	-4.64386	-2	-2.62252	-25.1812	-1.67092	5	4	4	4	0	1	5684600	3804400	4830400	923090	0	1517000	-1.12229	0.0171311	-1.11247	0.0167048	rescued
LRP2_HUMAN	LRP2	Low-density lipoprotein receptor-related protein 2	-1	-0.807355	-4.64386	-4.18657	-0.0846243	-26.886	4	7	4	2	4	0	43652000	12059000	12402000	2397300	11372000	0	-1.22173	0.0121204	-1.21004	0.0115556	rescued
NHRF2_HUMAN	SLC9A3R2	Na(+)/H(+) exchange regulatory cofactor NHE-RF2	-0.584963	-1.58496	-2	-0.417375	-1.61291	-2.90341	3	3	4	2	1	1	6383000	11408000	12004000	4779500	3729700	1604400	-1.07011	0.0194709	-1.06259	0.0185143	rescued
DLG1_HUMAN	DLG1	Disks large homolog 1	-2	-0.584963	-1.58496	-3.00527	-0.916296	-2.91018	4	3	3	1	2	1	7149900	5947900	6803600	890480	3151600	905080	-1.07011	0.0194709	-1.06259	0.0185143	rescued
A0A0G2JLB3_HUMAN (+2)	GBA	Glucosylceramidase	-0.584963	-2	-1.58496	-2.05303	-3.36466	-2.35193	3	4	3	2	1	1	11738000	14458000	9589900	2828600	1403600	1878500	-1.07011	0.0194709	-1.06259	0.0185143	rescued
SNX2_HUMAN	SNX2	Sorting nexin-2	0.584963	2	1.32193	0.786514	2.5074	1.97497	2	1	2	3	4	5	5210500	1844200	4866700	8987600	10486000	19132000	1.1691	0.0141988	1.15963	0.0136603	rescued
COA7_HUMAN	COA7	Cytochrome c oxidase assembly factor 7	-1	-2	-1	-0.276961	-1.25626	-1.20316	4	4	4	2	1	2	5939700	9916900	10148000	4902200	4151500	4407500	-1.1691	0.013657	-1.15963	0.0131286	rescued
B4DEM9_HUMAN (+1)	POLDIP2	Polymerase delta-interacting protein 2	-0.415037	-2	-2	-0.779125	-1.57261	-3.21647	4	4	4	3	1	1	10330000	8886400	12923000	6019500	2987600	1390300	-1.1691	0.013657	-1.15963	0.0131286	rescued
CLP1L_HUMAN (+1)	CLPTM1L	Cleft lip and palate transmembrane protein 1-like protein	0	-1.58496	-2.58496	-0.335624	-2.09976	-1.79503	3	3	6	3	1	1	12806000	13758000	16738000	10148000	3209700	4823300	-1.1691	0.013657	-1.15963	0.0131286	rescued
DDAH1_HUMAN	DDAH1	N(G),N(G)-dimethylarginine dimethylaminohydrolase 1	1.58496	1.80735	0.415037	2.40463	3.08094	0.346299	1	2	3	3	7	4	1169800	1667400	7001600	6194100	14109000	8901100	1.26504	0.010899	1.25365	0.0105063	rescued
Q5LJA5_HUMAN (+3)	UCHL5	Ubiquitin carboxyl-terminal hydrolase	1.32193	2.32193	0.415037	0.920104	2.35218	0.391792	2	1	3	5	5	4	5774600	3279500	7291800	10927000	16745000	9567000	1.26504	0.010899	1.25365	0.0105063	rescued
ULA1_HUMAN	NAE1	NEDD8-activating enzyme E1 regulatory subunit	1.32193	1.58496	0.584963	1.31123	1.09378	0.917992	2	2	2	5	6	3	6645100	6803100	3067400	16490000	14520000	5795800	1.26504	0.010899	1.25365	0.0105063	rescued
ZC3HE_HUMAN	ZC3H14	Zinc finger CCCH domain-containing protein 14	-0.415037	-3	0	2.0642	-4.33745	0.0877523	4	8	2	3	1	2	8401200	18040000	4925600	35134000	892350	5234500	-1.26504	0.0108293	-1.25365	0.0104206	rescued
EFTS_HUMAN	TSFM	Elongation factor Ts, mitochondrial	-1.32193	-1	-1.32193	-1.61001	-1.52716	-2.0498	5	4	5	2	2	2	11777000	9802600	19339000	3858100	3401100	4670700	-1.26504	0.0108293	-1.25365	0.0104206	rescued
G3V3A4_HUMAN (+2)	SNW1	SNW domain-containing protein 1	-1.58496	-1.58496	-0.584963	-1.9093	-1.56503	-0.779543	3	3	3	1	1	2	7659800	7109500	6926600	2039200	2402800	4035100	-0.909553	0.0308467	-0.903508	0.0298857	rescued
ALDR_HUMAN	AKR1B1	Aldose reductase	1	0.584963	2	0.864976	-0.987799	2.50663	2	2	1	4	3	4	21361000	15519000	3750900	38905000	7825400	21316000	1.0185	0.0227628	1.01056	0.0221952	rescued
HPBP1_HUMAN	HSPBP1	Hsp70-binding protein 1	1	2	0.584963	1.32896	2.28658	0.588165	2	1	2	4	4	3	1690100	948600	2234900	4245900	4628200	3359800	1.0185	0.0227628	1.01056	0.0221952	rescued
AXA81_HUMAN	ANXA8L1	Annexin A8-like protein 1	1	0.584963	2	0.271162	0.596713	0.478352	2	2	1	4	3	4	25694000	24333000	24558000	31007000	36798000	34213000	1.0185	0.0227628	1.01056	0.0221952	rescued
PHLA2_HUMAN	PHLDA2	Pleckstrin homology-like domain family A member 2	-0.584963	-1.32193	-1.58496	-0.200956	-1.04035	-2.13004	3	5	3	2	2	1	10048000	18731000	9817400	8741500	9107200	2242800	-1.0185	0.0223937	-1.01056	0.0218159	rescued
F6T1Q0_HUMAN (+1)	PDE12	2',5'-phosphodiesterase 12	-0.584963	-2	-1	0.541463	-2.64748	-1.15147	3	4	4	2	1	2	3457700	9394800	9322100	5032500	1499400	4196500	-1.0185	0.0223937	-1.01056	0.0218159	rescued
DD19A_HUMAN (+2)	DDX19A	ATP-dependent RNA helicase DDX19A	1	1	1.32193	0.844705	1.6294	1.93061	2	2	2	4	4	5	3636900	2532100	2889700	6531500	7833900	11016000	1.12229	0.0176887	1.11247	0.0172444	rescued
IPO4_HUMAN	IPO4	Importin-4	1	0.584963	4.22882	0.512121	0.586389	24.7483	2	4	0	4	6	3	1778500	4213300	0	2536400	6326200	2818300	0.940605	0.0295747	0.932063	0.0290032	rescued
LRP1B_HUMAN	LRP1B	Low-density lipoprotein receptor-related protein 1B	-0.321928	-2	-2	0.577882	-3.78272	-0.737576	5	4	4	4	1	1	19267000	17684000	16155000	28759000	1284900	9688900	-1.12229	0.0171311	-1.11247	0.0167048	rescued
ABHDB_HUMAN	ABHD11	Protein ABHD11	-0.736966	-2	-1	-2.07054	-2.83068	-1.48666	5	4	4	3	1	2	4226900	2802100	1725800	1006300	393880	615830	-1.12229	0.0171311	-1.11247	0.0167048	rescued
HACD3_HUMAN	HACD3	Very-long-chain (3R)-3-hydroxyacyl-CoA dehydratase 3	-0.415037	-1	-2.32193	-0.476622	-1.37476	-2.17613	4	4	5	3	2	1	12461000	13252000	16766000	8955200	5110200	3709800	-1.12229	0.0171311	-1.11247	0.0167048	rescued
MYH11_HUMAN	MYH11	Myosin-11	-4.64386	-0.321928	-1	-0.797879	-0.554736	-0.248459	4	5	4	0	4	2	149400000	174990000	152650000	85934000	119130000	128500000	-0.940605	0.0285814	-0.932063	0.028	rescued
PFD2_HUMAN	PFDN2	Prefoldin subunit 2	0.736966	1.32193	1.32193	0.763806	1.32701	1.73431	3	2	2	5	5	5	10853000	4392900	3592200	18428000	11021000	11952000	1.22173	0.0124927	1.21004	0.0119476	rescued
ADRO_HUMAN	FDXR	NADPH:adrenodoxin oxidoreductase, mitochondrial	-1	-1.32193	-1	0.264296	-1.72271	-1.46554	6	5	4	3	2	2	6021900	10473000	10744000	7232600	3173100	3890400	-1.22173	0.0121204	-1.21004	0.0115556	rescued
C9J2Y9_HUMAN (+1)	POLR2B	DNA-directed RNA polymerase subunit beta	-0.736966	-0.415037	-2.58496	-0.411675	-0.244798	-3.03677	5	4	6	3	3	1	11028000	8114500	16061000	8290300	6848100	1957100	-1.22173	0.0121204	-1.21004	0.0115556	rescued
C9J9W2_HUMAN (+1)	LASP1	LIM and SH3 domain protein 1 (Fragment)	1.58496	1.58496	0.263034	0.893992	1.8202	0.313335	2	2	5	6	6	6	20291000	12217000	28795000	37707000	43142000	35780000	1.28161	0.0104301	1.26788	0.0101333	rescued
ACSL1_HUMAN (+1)	ACSL1	Long-chain-fatty-acid--CoA ligase 1	-1	-1.22239	-0.736966	-2.49073	-3.37106	1.72038	6	7	5	3	3	3	30542000	44804000	8523500	5433900	4330400	28087000	-1.28161	0.010099	-1.26788	0.00976825	rescued
A0A087WZT3_HUMAN (+1)	BOLA2	BolA-like protein 2	1.32193	0.415037	1.22239	0.529497	0.505962	1.1817	2	3	3	5	4	7	9848100	9158000	9872000	14215000	13005000	22394000	1.18419	0.013722	1.17227	0.0131873	rescued
ATP5L_HUMAN	ATP5L	ATP synthase subunit g, mitochondrial	-0.807355	-1.32193	-1	-1.77326	-1.62922	-1.41608	7	5	4	4	2	2	27884000	19942000	20395000	8157400	6446500	7642600	-1.18419	0.0131453	-1.17227	0.0126667	rescued
H0YHG0_HUMAN (+1)	H0YHG0	Uncharacterized protein (Fragment)	-0.321928	-1.32193	-1.58496	-0.874529	-1.46764	-2.45123	5	5	6	4	2	2	8079100	8118400	15830000	4406600	2935400	2894600	-1.18419	0.0131453	-1.17227	0.0126667	rescued
SYMPK_HUMAN	SYMPK	Symplekin	-1	-1.32193	-0.736966	-1.06842	-1.98976	-0.849248	6	5	5	3	2	3	12422000	12014000	13155000	5923300	3024900	7302000	-1.18419	0.0131453	-1.17227	0.0126667	rescued
GLRX5_HUMAN	GLRX5	Glutaredoxin-related protein 5, mitochondrial	-0.807355	0	-2.58496	-1.22486	-0.339382	-2.4236	7	3	6	4	3	1	27896000	19812000	47341000	11935000	15659000	8823900	-1.18419	0.0131453	-1.17227	0.0126667	rescued
LIS1_HUMAN	PAFAH1B1	Platelet-activating factor acetylhydrolase IB subunit alpha	1.58496	0.415037	1	2.50108	1.11501	1.36192	2	3	2	6	4	4	3243900	4951600	3748800	18364000	10725000	9635400	1.08267	0.0192396	1.07257	0.0187063	rescued
PNPT1_HUMAN	PNPT1	Polyribonucleotide nucleotidyltransferase 1, mitochondrial	-0.415037	-0.736966	-2.32193	-0.241068	-0.420938	-2.28744	4	5	5	3	3	1	10434000	13230000	12484000	8828400	9882000	2557200	-1.08267	0.0185885	-1.07257	0.0180905	rescued
M0QWZ7_HUMAN (+1)	SARS2	Serine--tRNA ligase, mitochondrial	-0.736966	-1	-1.32193	-0.613023	-0.798184	0.075666	5	4	5	3	2	2	14064000	8401200	5597300	9195400	4831300	5898700	-1.08267	0.0185885	-1.07257	0.0180905	rescued
ARL8B_HUMAN	ARL8B	ADP-ribosylation factor-like protein 8B	-1.22239	-1	-0.584963	-1.12042	-1.38257	-0.948264	7	4	3	3	2	2	18644000	14624000	10561000	8575500	5608800	5473300	-1.08267	0.0185885	-1.07257	0.0180905	rescued
COQ9_HUMAN (+1)	COQ9	Ubiquinone biosynthesis protein COQ9, mitochondrial	-1.58496	-0.736966	-0.584963	-1.85957	-1.12682	-1.00501	6	5	3	2	3	2	21913000	15223000	9927400	6038300	6971000	4946500	-1.08267	0.0185885	-1.07257	0.0180905	rescued
CLPP_HUMAN (+1)	CLPP	ATP-dependent Clp protease proteolytic subunit, mitochondrial	-1	-0.736966	-1.32193	-0.911366	-1.02152	-1.70834	4	5	5	2	3	2	15397000	16862000	24732000	8186300	8306200	7568300	-1.08267	0.0185885	-1.07257	0.0180905	rescued
E9PIQ7_HUMAN (+1)	HAX1	HCLS1-associated protein X-1	-0.321928	-1	-2.32193	-2.69989	-3.58576	-4.64842	5	4	5	4	2	1	7706700	8062100	6376400	1186100	671470	254250	-1.08267	0.0185885	-1.07257	0.0180905	rescued
DCPS_HUMAN	DCPS	m7GpppX diphosphatase	-0.584963	2.32193	1.32193	-1.15012	2.14409	0.628865	3	1	2	2	5	5	7594500	1825400	4433800	3422000	8068500	6856200	0.976244	0.025383	0.967966	0.024654	rescued
NOC2L_HUMAN	NOC2L	Nucleolar complex protein 2 homolog	2.32193	1	0	4.12837	1.7265	-0.134906	1	2	3	5	4	3	524270	1774000	5016200	9168900	5870600	4568400	0.976244	0.025383	0.967966	0.024654	rescued
YKT6_HUMAN	YKT6	Synaptobrevin homolog YKT6	0.584963	1.32193	1	1.48731	2.18911	2.79885	2	2	2	3	5	4	1350200	1333500	1506000	3785500	6081100	10480000	0.976244	0.025383	0.967966	0.024654	rescued
YAP1_HUMAN	YAP1	Transcriptional coactivator YAP1	1.58496	2.32193	0	1.37251	4.87733	-0.474006	1	1	4	3	5	4	3416000	714220	16030000	8844700	20992000	11541000	0.976244	0.025383	0.967966	0.024654	rescued
STX7_HUMAN	STX7	Syntaxin-7	-2.32193	0	-0.736966	-1.74823	0.173116	-1.51184	5	2	5	1	2	3	17486000	4777600	19110000	5205000	5386700	6701200	-0.976244	0.0257362	-0.967966	0.0250571	rescued
GALT7_HUMAN	GALNT7	N-acetylgalactosaminyltransferase 7	-2.32193	-0.415037	-0.584963	-2.25734	-0.938714	-0.726912	5	4	3	1	3	2	15102000	15278000	8499400	3158700	7970500	5135300	-0.976244	0.0257362	-0.967966	0.0250571	rescued
DNER_HUMAN	DNER	Delta and Notch-like epidermal growth factor-related receptor	-1.80735	-0.321928	-0.807355	-1.64001	-0.292023	-0.910216	7	5	7	2	4	4	35390000	18680000	36100000	11355000	15257000	19209000	-1.24961	0.0110939	-1.23571	0.0108079	rescued
C9JJ19_HUMAN (+1)	MRPS34	28S ribosomal protein S34, mitochondrial	-1.22239	-0.736966	-0.807355	-1.51986	-1.47567	-1.73602	7	5	7	3	3	4	23124000	19541000	20256000	8063800	7026300	6080800	-1.24961	0.0110939	-1.23571	0.0108079	rescued
ANXA6_HUMAN	ANXA6	Annexin A6	1.32193	0.736966	0.807355	0.739291	-1.03093	1.53449	2	3	4	5	5	7	1388800	2748300	1271100	2318400	1345000	3682200	1.15114	0.0148166	1.13903	0.014373	rescued
BPNT1_HUMAN	BPNT1	3'(2'),5'-bisphosphate nucleotidase 1	-0.321928	0.584963	5.45121	-0.789742	1.36775	26.9649	5	4	0	4	6	7	9006000	3911000	0	5209500	10093000	13099000	0.991592	0.0245386	0.980927	0.0238857	rescued
B8ZZA8_HUMAN (+1)	GLS	Glutaminase kidney isoform, mitochondrial	-0.584963	-0.736966	-1.58496	-0.811228	-1.42361	-2.28415	6	5	6	4	3	2	9875300	8499400	10590000	5627900	3168400	2174200	-1.15114	0.0145727	-1.13903	0.0139984	rescued
FEN1_HUMAN	FEN1	Flap endonuclease 1	0.321928	0.584963	1.80735	1.1404	0.799516	1.80332	4	2	2	5	3	7	10992000	6709500	5999600	24231000	11678000	20940000	1.04842	0.0212752	1.03809	0.0205444	rescued
S100P_HUMAN	S100P	Protein S100-P	1	0.736966	1	1.71869	1.29932	1.34251	2	3	3	4	5	6	7738400	9507400	9776700	25470000	23399000	24793000	1.04842	0.0212752	1.03809	0.0205444	rescued
PRP4B_HUMAN	PRPF4B	Serine/threonine-protein kinase PRP4 homolog	-1.80735	-0.736966	0	-1.4495	-1.09524	-0.0320465	7	5	3	2	3	3	11341000	12275000	9705000	4152500	5745400	9491800	-1.04842	0.020621	-1.03809	0.019819	rescued
A0A0A0MRR7_HUMAN (+1)	SNRPC	U1 small nuclear ribonucleoprotein C	-0.415037	-1	-1.32193	-0.806439	-1.00705	-1.51498	4	6	5	3	3	2	45674000	57066000	55490000	26116000	28394000	19416000	-1.04842	0.020621	-1.03809	0.019819	rescued
ACTZ_HUMAN (+1)	ACTR1A	Alpha-centractin	0.736966	0.584963	1.32193	0.396171	0.739997	1.65135	3	2	2	5	3	5	16914000	13977000	10052000	22259000	23344000	31576000	0.940605	0.0295747	0.932063	0.0290032	rescued
YLPM1_HUMAN	YLPM1	YLP motif-containing protein 1	0.415037	-2.58496	-1	-0.873246	-5.39303	-1.23942	3	6	4	4	1	2	6954900	14290000	2837500	3796800	340070	1201800	-0.940605	0.0285814	-0.932063	0.028	rescued
MPPA_HUMAN	PMPCA	Mitochondrial-processing peptidase subunit alpha	-2	-0.415037	-0.736966	-2.73312	-0.391875	-0.345514	4	4	5	1	3	3	6875000	4831800	16697000	1034000	3682500	13141000	-0.940605	0.0285814	-0.932063	0.028	rescued
ACO13_HUMAN	ACOT13	Acyl-coenzyme A thioesterase 13	-1	-0.736966	-1	-1.14758	-1.03377	-0.814972	4	5	4	2	3	2	14846000	16362000	15405000	6701200	7991700	8756500	-0.940605	0.0285814	-0.932063	0.028	rescued
EDC4_HUMAN	EDC4	Enhancer of mRNA-decapping protein 4	-1	-0.321928	-2	-1.4249	-0.333075	-0.55408	4	5	4	2	4	1	7840100	7311900	4388400	2920000	5804500	2988900	-0.940605	0.0285814	-0.932063	0.028	rescued
MARE1_HUMAN	MAPRE1	Microtubule-associated protein RP/EB family member 1	0.485427	1.58496	0.807355	1.59252	1.06854	1.33931	5	2	4	7	6	7	10979000	8095600	9645900	33110000	16979000	24407000	1.22075	0.0127018	1.20671	0.0122127	rescued
NENF_HUMAN	NENF	Neudesin	-1.22239	-0.321928	-1	-2.14714	-0.569128	-1.47257	7	5	8	3	4	4	21526000	11118000	21457000	4859700	7493800	7731800	-1.22075	0.0121378	-1.20671	0.0116413	rescued
LAMP2_HUMAN	LAMP2	Lysosome-associated membrane glycoprotein 2	-0.584963	-0.736966	-1.22239	0.183143	0.377892	-1.25945	6	5	7	4	3	3	4215600	3386300	7935800	4786200	4400300	3314800	-1.12168	0.0174859	-1.10941	0.017119	rescued
A0A0U1RQC9_HUMAN (+2)	TP53	Cellular tumor antigen p53	1	0	1.22239	1.56234	0.711075	1.15594	3	3	3	6	3	7	6055900	6617500	8429300	17885000	10833000	18783000	1.01834	0.0231984	1.00783	0.0226778	rescued
PREB_HUMAN	PREB	Prolactin regulatory element-binding protein	2	1.22239	0	3.26037	2.04463	-0.246911	1	3	5	4	7	5	1142000	4594900	13738000	10943000	18957000	11577000	1.01834	0.0231984	1.00783	0.0226778	rescued
THTM_HUMAN	MPST	3-mercaptopyruvate sulfurtransferase	-1	-1.22239	0	-1.05007	-1.2138	-1.46522	6	7	3	3	3	3	22133000	25556000	18895000	10689000	11018000	6843400	-1.01834	0.0225141	-1.00783	0.0219714	rescued
FPPS_HUMAN	FDPS	Farnesyl pyrophosphate synthase	1.16993	0.321928	0.847997	1.03497	-0.0294157	0.70675	4	4	5	9	5	9	13652000	14319000	21972000	27974000	14030000	35861000	1.29023	0.0102685	1.27432	0.010027	rescued
HSDL2_HUMAN	HSDL2	Hydroxysteroid dehydrogenase-like protein 2	-0.584963	-0.584963	-1.16993	-2.37461	-1.95611	-1.88328	6	6	9	4	4	4	21932000	15644000	14717000	4229100	4031800	3989300	-1.19451	0.0127018	-1.18035	0.0124254	rescued
B2MG_HUMAN	B2M	Beta-2-microglobulin	-0.584963	-0.263034	-1.58496	-2.15152	-1.4555	-2.70701	6	6	9	4	5	3	64205000	51433000	60069000	14451000	18754000	9199400	-1.19451	0.0127018	-1.18035	0.0124254	rescued
ERLN2_HUMAN	ERLIN2	Erlin-2	-0.263034	-0.584963	-1.80735	-0.792729	-0.959628	-1.86624	6	6	7	5	4	2	25197000	17795000	21083000	14545000	9150000	5782800	-1.09516	0.0181893	-1.08276	0.0177841	rescued
OSBP1_HUMAN	OSBP	Oxysterol-binding protein 1	0.584963	0.678072	1	0.69899	1.23473	1.37265	4	5	5	6	8	10	17083000	21980000	15745000	27732000	51727000	40771000	1.26632	0.010815	1.25032	0.0110492	rescued
E9PLK3_HUMAN (+1)	NPEPPS	Puromycin-sensitive aminopeptidase	1.16993	1.22239	0.192645	2.98285	2.55464	0.449125	4	3	7	9	7	8	6878900	6265300	12579000	54381000	36810000	17173000	1.26632	0.010815	1.25032	0.0110492	rescued
MBB1A_HUMAN	MYBBP1A	Myb-binding protein 1A	-1	-0.678072	-0.584963	-0.525378	-1.86038	-0.74922	10	8	6	5	5	4	10933000	18055000	6286000	7596000	4972400	3739700	-1.26632	0.0104032	-1.25032	0.0105127	rescued
ARL1_HUMAN	ARL1	ADP-ribosylation factor-like protein 1	-0.807355	-0.807355	-0.678072	-1.57541	0.0837148	-1.16136	7	7	8	4	4	5	8006600	3645600	7371000	2686600	3863400	3295500	-1.17049	0.0134147	-1.15623	0.013227	rescued
RUXF_HUMAN	SNRPF	Small nuclear ribonucleoprotein F	-0.847997	-0.485427	-1	-0.807922	-0.729183	-1.21884	9	7	6	5	5	3	30539000	25512000	25031000	17444000	15390000	10754000	-1.17049	0.0134147	-1.15623	0.013227	rescued
DDX42_HUMAN	DDX42	ATP-dependent RNA helicase DDX42	-0.678072	-0.584963	-1	-0.678819	-1.19391	-1.67008	8	9	8	5	6	4	26673000	31184000	28520000	16662000	13631000	8962000	-1.24416	0.0112602	-1.22808	0.0109921	rescued
PSMD7_HUMAN	PSMD7	26S proteasome non-ATPase regulatory subunit 7	0.485427	1.22239	0.584963	1.1096	1.99097	0.842291	5	3	4	7	7	6	10706000	7946100	12076000	23102000	31586000	21651000	1.07109	0.0197038	1.05857	0.0194921	rescued
PGM2_HUMAN	PGM2	Phosphoglucomutase-2	-0.263034	1	1.80735	0.574221	0.760251	2.8834	6	4	2	5	8	7	16581000	15045000	3248600	24687000	25483000	23971000	1.07109	0.0197038	1.05857	0.0194921	rescued
GOLP3_HUMAN	GOLPH3	Golgi phosphoprotein 3	-0.584963	-0.263034	-1.41504	-0.541361	-0.494183	-0.767817	6	6	8	4	5	3	13543000	13399000	16054000	9305700	9512800	9428600	-1.07109	0.0191762	-1.05857	0.018954	rescued
NFU1_HUMAN	NFU1	NFU1 iron-sulfur cluster scaffold homolog, mitochondrial	-0.807355	-0.584963	-0.807355	-1.78778	-2.07654	-1.86496	7	6	7	4	4	4	23904000	20182000	25895000	6923000	4784800	7109000	-1.07109	0.0191762	-1.05857	0.018954	rescued
MTDC_HUMAN	MTHFD2	Bifunctional methylenetetrahydrofolate dehydrogenase/cyclohydrolase, mitochondrial	-0.807355	-1.22239	-0.36257	-1.86902	-2.70475	-0.624725	7	7	9	4	3	7	27161000	35752000	41917000	7435600	5483900	27185000	-1.14837	0.0146265	-1.13402	0.0143127	rescued
CYB5_HUMAN	CYB5A	Cytochrome b5	0	-1.41504	-0.847997	-0.333977	-1.49744	-1.17186	6	8	9	6	3	5	70761000	104370000	121440000	56138000	36966000	53901000	-1.14837	0.0146265	-1.13402	0.0143127	rescued
PSB4_HUMAN	PSMB4	Proteasome subunit beta type-4	1.22239	0.321928	0.584963	1.11304	-2.12832	0.0724914	3	4	4	7	5	6	15201000	21209000	10712000	32880000	4851000	11264000	0.967556	0.0276816	0.956762	0.0271413	rescued
BACH_HUMAN	ACOT7	Cytosolic acyl coenzyme A thioester hydrolase	0.321928	0.584963	1.22239	0.119092	0.65062	1.50459	4	4	3	5	6	7	6154500	5613300	5205400	6684100	8812000	14770000	0.967556	0.0276816	0.956762	0.0271413	rescued
EMD_HUMAN	EMD	Emerin	1.58496	1	0	0.516811	0.0538368	0.0879873	2	3	6	6	6	6	10244000	12072000	14884000	14657000	12531000	15820000	0.967556	0.0276816	0.956762	0.0271413	rescued
GTR1_HUMAN	SLC2A1	Solute carrier family 2, facilitated glucose transporter member 1	-0.736966	-0.485427	-1	-0.373275	-0.59698	-0.77362	5	7	6	3	5	3	21121000	26822000	23691000	16306000	17733000	13858000	-0.967556	0.0266012	-0.956762	0.0260492	rescued
BORG4_HUMAN	CDC42EP4	Cdc42 effector protein 4	-0.807355	-0.736966	-0.584963	-1.38008	-1.15473	-1.23589	7	5	6	4	3	4	17353000	15687000	15712000	6667000	7045800	6671000	-0.967556	0.0266012	-0.956762	0.0260492	rescued
J3QLE5_HUMAN (+2)	SNRPN	Small nuclear ribonucleoprotein-associated protein N (Fragment)	-0.584963	-0.584963	-1	-0.855188	-0.533996	-0.760189	6	6	6	4	4	3	19387000	16644000	15395000	10717000	11495000	9089500	-0.967556	0.0266012	-0.956762	0.0260492	rescued
ERF3A_HUMAN (+1)	GSPT1	Eukaryotic peptide chain release factor GTP-binding subunit ERF3A	0.847997	0.807355	0.321928	1.18839	0.131038	0.807678	5	4	4	9	7	5	38364000	29480000	37683000	87431000	32283000	65960000	1.04908	0.0210741	1.03646	0.0207032	rescued
MBOA7_HUMAN	MBOAT7	Lysophospholipid acyltransferase 7	-1	-0.485427	-0.485427	-0.754297	-0.493861	-0.82707	10	7	7	5	5	5	27188000	19008000	21846000	16118000	13498000	12314000	-1.12789	0.0168507	-1.11346	0.0165635	rescued
DHTK1_HUMAN	DHTKD1	Probable 2-oxoglutarate dehydrogenase E1 component DHKTD1, mitochondrial	-0.485427	-0.584963	-1	-1.637	-2.01473	-0.982355	7	9	8	5	6	4	16140000	24281000	12092000	5189400	6008600	6120400	-1.12789	0.0168507	-1.11346	0.0165635	rescued
GNL1_HUMAN	GNL1	Guanine nucleotide-binding protein-like 1	0	0.736966	1.41504	0.366297	1.10257	2.10834	6	3	3	6	5	8	8251100	4376000	4329600	10636000	9396900	18669000	0.945775	0.0292626	0.93487	0.0285905	rescued
E9PI87_HUMAN	HTATIP2	Oxidoreductase HTATIP2	-0.807355	-0.321928	-0.807355	-1.1983	-0.737991	-1.09322	7	5	7	4	4	4	25852000	20633000	26355000	11266000	12371000	12353000	-0.945775	0.0280855	-0.93487	0.0273635	rescued
GPKOW_HUMAN	GPKOW	G patch domain and KOW motifs-containing protein	-0.678072	-0.584963	-0.736966	-0.755827	-0.347433	-0.81013	8	6	5	5	4	3	23328000	14167000	15093000	13815000	11135000	8608000	-0.945775	0.0280855	-0.93487	0.0273635	rescued
A0A087WY85_HUMAN (+5)	UBE2D3	Ubiquitin-conjugating enzyme E2 D3	1.1375	0.652077	0.192645	1.12434	0.619784	0.205232	5	7	7	11	11	8	18809000	24137000	22810000	41004000	37090000	26297000	1.27844	0.0106455	1.26049	0.0103873	rescued
RL36_HUMAN	RPL36	60S ribosomal protein L36	0.263034	1	0.678072	-0.334582	0.65685	0.913735	5	4	5	6	8	8	43515000	28035000	29582000	34508000	44201000	55730000	1.02884	0.0224808	1.01613	0.0215254	rescued
TBCB_HUMAN	TBCB	Tubulin-folding cofactor B	1	0.415037	0.485427	1.37586	0.872466	1.20153	5	6	5	10	8	7	14388000	16122000	12724000	37340000	29516000	29263000	1.10885	0.0184745	1.09436	0.018046	rescued
PKP3_HUMAN	PKP3	Plakophilin-3	-0.777608	-0.36257	-0.807355	-1.59855	-0.716479	-0.76532	12	9	7	7	7	4	31365000	18926000	16545000	10357000	11518000	9733800	-1.18619	0.0130265	-1.16993	0.012773	rescued
A0A087WYS1_HUMAN (+2)	UGP2	UTP--glucose-1-phosphate uridylyltransferase	0.847997	0.169925	0.893085	1.07753	0.624903	1.91614	5	8	7	9	9	13	10179000	13632000	12038000	21482000	21022000	45433000	1.26118	0.0115374	1.24318	0.0112143	rescued
EIF3J_HUMAN	EIF3J	Eukaryotic translation initiation factor 3 subunit J	0.874469	0.459432	0.584963	1.27701	0.766166	0.621514	6	8	6	11	11	9	21332000	30793000	20045000	51695000	52371000	30839000	1.26118	0.0115374	1.24318	0.0112143	rescued
SF3B4_HUMAN	SF3B4	Splicing factor 3B subunit 4	-0.893085	-0.222392	-0.652077	-0.710528	-0.0301298	-0.286569	13	7	11	7	6	7	38246000	24289000	26822000	23372000	23787000	21990000	-1.26118	0.010964	-1.24318	0.0106175	rescued
E9PGZ4_HUMAN (+1)	SACM1L	Phosphatidylinositide phosphatase SAC1	0.263034	-1	-1.22239	-0.00535372	-1.95296	-2.18391	5	8	7	6	4	3	8909200	13727000	12217000	8876200	3545500	2688700	-0.925895	0.0292642	-0.914895	0.0288381	rescued
RRP1B_HUMAN	RRP1B	Ribosomal RNA processing protein 1 homolog B	0.36257	-0.847997	-1.73697	0.430885	-1.5946	-2.05062	7	9	10	9	5	3	14644000	21607000	22941000	19741000	7154400	5537500	-1.09107	0.0183113	-1.07652	0.0179556	rescued
PCAT2_HUMAN	LPCAT2	Lysophosphatidylcholine acyltransferase 2	-0.169925	-0.736966	-1	-0.47032	-0.691212	-1.16919	9	10	10	8	6	5	27531000	25148000	30942000	19872000	15575000	13759000	-1.16919	0.0134479	-1.15289	0.0133524	rescued
DAZP1_HUMAN (+3)	DAZAP1	DAZ-associated protein 1	-0.485427	-1.11548	-0.169925	-0.994644	-1.26175	-0.909696	7	13	9	5	6	8	39523000	61570000	52311000	19835000	25677000	27845000	-1.16919	0.0134479	-1.15289	0.0133524	rescued
COPG2_HUMAN	COPG2	Coatomer subunit gamma-2	0	-0.652077	-1.45943	0.296947	-0.172724	-1.175	10	11	11	10	7	4	22416000	33598000	35831000	27539000	29807000	15869000	-1.24483	0.0111762	-1.22681	0.0110302	rescued
RAP1A_HUMAN	RAP1A	Ras-related protein Rap-1A	0.192645	-0.584963	-1.22239	-0.083644	-0.887716	-2.07146	7	12	14	8	8	6	52584000	72376000	88299000	49622000	39117000	21008000	-1.22933	0.0114947	-1.21128	0.0112714	rescued
NDKA_HUMAN	NME1	Nucleoside diphosphate kinase A	0.847997	0.321928	0.678072	1.01775	0.100625	1.23042	5	8	5	9	10	8	38158000	50929000	29620000	77261000	54608000	69499000	1.07442	0.0194408	1.05982	0.0193	rescued
ATP5H_HUMAN	ATP5H	ATP synthase subunit d, mitochondrial	-0.415037	-0.222392	-1	-1.73065	-0.573838	-1.06068	8	7	12	6	6	6	22938000	18926000	25807000	6911600	12715000	12372000	-1.07442	0.0188499	-1.05982	0.0187238	rescued
ARHL2_HUMAN	ADPRHL2	Poly(ADP-ribose) glycohydrolase ARH3	0	1.32193	0.485427	0.223374	1.132	0.180864	7	4	5	7	10	7	11543000	8073000	9501900	13476000	17693000	10771000	0.992744	0.0243105	0.979897	0.0240429	rescued
S10A8_HUMAN	S100A8	Protein S100-A8	-0.736966	-0.263034	-0.678072	-0.773406	-0.861261	-0.83077	10	6	8	6	5	5	93562000	87892000	101110000	54737000	48382000	56847000	-0.992744	0.0235723	-0.979897	0.0232984	rescued
E7ERS3_HUMAN (+1)	ZC3H18	Zinc finger CCCH domain-containing protein 18	-0.415037	-0.584963	-0.807355	-0.803174	-1.52127	-0.692118	8	9	7	6	6	4	30922000	41587000	19362000	17721000	14488000	11984000	-0.992744	0.0235723	-0.979897	0.0232984	rescued
PKN2_HUMAN	PKN2	Serine/threonine-protein kinase N2	-0.415037	-0.584963	-0.807355	-0.324813	-0.909857	-0.741467	8	9	7	6	6	4	16642000	20566000	14659000	13287000	10946000	8768000	-0.992744	0.0235723	-0.979897	0.0232984	rescued
H0YG54_HUMAN (+2)	REXO2	Oligoribonuclease, mitochondrial	0.152003	1.1375	0.514573	-0.434212	1.30259	0.556365	9	5	7	10	11	10	13659000	6459600	10207000	10109000	15934000	15010000	1.13798	0.0155184	1.12162	0.0167651	rescued
UBE2N_HUMAN	UBE2N	Ubiquitin-conjugating enzyme E2 N	0.36257	0.514573	0.847997	0.373434	0.384285	0.421065	7	7	5	9	10	9	37765000	38003000	35888000	48922000	49602000	48051000	1.05876	0.0207857	1.04412	0.0203698	rescued
RBM39_HUMAN	RBM39	RNA-binding protein 39	-0.70044	-0.530515	-0.415037	-0.492297	-0.985703	-0.687737	13	13	12	8	9	9	48079000	65468000	59366000	34179000	33060000	36856000	-1.2752	0.0102685	-1.25541	0.0100079	rescued
ADK_HUMAN	ADK	Adenosine kinase	0.530515	0.777608	0.222392	1.33004	0.623573	1.10481	9	7	6	13	12	7	11140000	21125000	12196000	28007000	32547000	26230000	1.12361	0.0176745	1.10721	0.0177968	rescued
RUVB2_HUMAN	RUVBL2	RuvB-like 2	0.152003	0.36257	1.11548	0.257845	0.745094	0.748245	9	7	6	10	9	13	24370000	21734000	21608000	29139000	36428000	36296000	1.12361	0.0176745	1.10721	0.0177968	rescued
APT_HUMAN	APRT	Adenine phosphoribosyltransferase	0.736966	0.874469	0	0.67367	1.57055	0.592775	6	6	8	10	11	8	17724000	12372000	20258000	28272000	36747000	30552000	1.04401	0.021497	1.02933	0.0211397	rescued
CREL2_HUMAN	CRELD2	Cysteine-rich with EGF-like domain protein 2	0.584963	0.459432	0.514573	1.23958	0.972446	0.62361	6	8	7	9	11	10	11182000	15224000	16648000	26404000	29872000	25650000	1.03006	0.0223065	1.01535	0.0216349	rescued
SYPL1_HUMAN	SYPL1	Synaptophysin-like protein 1	-0.584963	-0.652077	-0.321928	-1.32723	-1.30296	-1.13415	9	11	10	6	7	8	37239000	42848000	40770000	14841000	17366000	18575000	-1.03006	0.0216063	-1.01535	0.0209889	rescued
ILEU_HUMAN	SERPINB1	Leukocyte elastase inhibitor	0.263034	0.652077	0.63743	0.214762	0.925876	1.18965	10	7	9	12	11	14	35723000	20856000	22372000	41457000	39623000	51030000	1.17438	0.0140531	1.15625	0.0138937	rescued
CEBPZ_HUMAN	CEBPZ	CCAAT/enhancer-binding protein zeta	-0.874469	-0.36257	-0.222392	-1.63982	-0.922891	-1.00854	11	9	7	6	7	6	14744000	8937700	9655200	4731300	4714200	4799100	-0.947108	0.0279556	-0.934117	0.0276016	rescued
COR1C_HUMAN	CORO1C	Coronin-1C	-0.321928	-0.777608	-0.36257	-0.016741	-0.593187	-0.198146	10	12	9	8	7	7	25050000	40107000	26502000	24761000	26586000	23101000	-1.01685	0.0225695	-1.00211	0.0222111	rescued
IDH3A_HUMAN	IDH3A	Isocitrate dehydrogenase [NAD] subunit alpha, mitochondrial	-0.241008	-0.152003	-1.09954	-0.0495091	-0.132423	-1.52487	13	10	15	11	9	7	46065000	40706000	67172000	44511000	37136000	23343000	-1.16213	0.0138931	-1.14399	0.0135794	rescued
SODC_HUMAN	SOD1	Superoxide dismutase [Cu-Zn]	0.63743	0.241008	0.584963	0.911712	0.292926	0.187571	9	11	10	14	13	15	122470000	155560000	170910000	230400000	190580000	194640000	1.22574	0.0122392	1.20592	0.012246	rescued
GSLG1_HUMAN	GLG1	Golgi apparatus protein 1	-0.807355	-0.584963	-0.115477	-1.06089	-1.06178	-0.508849	14	15	13	8	10	12	42223000	53722000	36475000	20239000	25735000	25634000	-1.22574	0.0117703	-1.20592	0.0118635	rescued
ROA0_HUMAN	HNRNPA0	Heterogeneous nuclear ribonucleoprotein A0	-0.289507	-0.70044	-0.459432	-0.666583	-1.25024	-0.865949	11	13	11	9	8	8	105110000	130730000	112950000	66219000	54956000	61974000	-1.08455	0.0184206	-1.06809	0.0182587	rescued
BID_HUMAN	BID	BH3-interacting domain death agonist	0.917538	0.321928	0.222392	0.994565	0.691455	0.440198	9	12	12	17	15	14	16622000	20494000	19653000	33119000	33096000	26665000	1.28789	0.0103145	1.26641	0.010319	rescued
ABCD3_HUMAN	ABCD3	ATP-binding cassette sub-family D member 3	-0.222392	-0.736966	-0.514573	0.473428	-0.113712	-0.139766	14	15	10	12	9	7	19145000	23828000	21888000	26581000	22022000	19867000	-1.15039	0.0145822	-1.13224	0.0143254	rescued
AN32A_HUMAN (+1)	ANP32A	Acidic leucine-rich nuclear phosphoprotein 32 family member A	0.584963	0.347923	0.485427	1.24974	0.685087	0.444161	10	11	10	15	14	14	43907000	61267000	63738000	104410000	98505000	86717000	1.21455	0.0128459	1.19472	0.0126302	rescued
DKC1_HUMAN	DKC1	H/ACA ribonucleoprotein complex subunit 4	-0.29956	-0.906891	-0.241008	-0.318379	-0.757659	-0.44328	16	15	13	13	8	11	43948000	46367000	32154000	35245000	27424000	23648000	-1.20376	0.0124483	-1.18393	0.0122667	rescued
PSMD4_HUMAN	PSMD4	26S proteasome non-ATPase regulatory subunit 4	0.584963	0.459432	0.289507	0.807934	0.68034	0.439682	8	8	9	12	11	11	18135000	19143000	23449000	31749000	30677000	31804000	0.981006	0.0251026	0.966205	0.0261206	rescued
STAU1_HUMAN	STAU1	Double-stranded RNA-binding protein Staufen homolog 1	-0.321928	-0.152003	-0.807355	-0.342396	-0.395618	-0.774173	10	10	14	8	9	8	22379000	33010000	38962000	17651000	25093000	22782000	-0.981006	0.0242012	-0.966205	0.025119	rescued
RL23_HUMAN	RPL23	60S ribosomal protein L23	0.63743	0.137504	0.530515	0.479463	0.277071	-0.0422187	9	10	9	14	11	13	81730000	74821000	85507000	113950000	90663000	83041000	1.05052	0.0210234	1.03403	0.0209444	rescued
TFG_HUMAN	TFG	Protein TFG	0.206451	0.736966	0.415037	0.734029	1.06663	0.887186	13	9	9	15	15	12	52714000	42706000	43753000	87678000	89449000	80924000	1.11787	0.0182178	1.0997	0.0179651	rescued
PSB5_HUMAN	PSMB5	Proteasome subunit beta type-5	0.736966	0.169925	0.289507	0.0758255	0.38891	0.249953	9	8	9	15	9	11	33578000	18429000	24502000	35390000	24131000	29137000	0.970148	0.0269133	0.955333	0.0272762	rescued
GGCT_HUMAN	GGCT	Gamma-glutamylcyclotransferase	1.24793	-0.263034	0.137504	0.842588	0.160927	0.400693	8	12	10	19	10	11	23547000	27592000	25017000	42226000	30848000	33026000	1.0301	0.0221038	1.01359	0.0218841	rescued
GOGB1_HUMAN	GOLGB1	Golgin subfamily B member 1	-0.289507	-0.447459	-0.485427	-0.578669	-0.534651	-0.908767	11	15	14	9	11	10	22874000	28953000	30775000	15316000	19987000	16392000	-1.0301	0.0214812	-1.01359	0.0212619	rescued
IPO7_HUMAN	IPO7	Importin-7	0.793549	0.321928	0	0.445269	0.575127	-0.218869	15	12	16	26	15	16	31828000	20851000	27536000	43336000	31064000	23660000	1.28245	0.0104174	1.25939	0.0104238	rescued
CDC42_HUMAN	CDC42	Cell division control protein 42 homolog	-0.621488	0.115477	-0.584963	-1.14377	-0.620858	-0.999001	20	12	21	13	13	14	114410000	68344000	95308000	51779000	44443000	47687000	-1.21959	0.0121933	-1.19815	0.0119714	rescued
NSF1C_HUMAN	NSFL1C	NSFL1 cofactor p47	0.321928	0.222392	0.678072	0.75027	0.214613	0.856687	12	12	10	15	14	16	36418000	46779000	33306000	61259000	54282000	60313000	1.08881	0.0190368	1.07064	0.0188635	rescued
RUVB1_HUMAN	RUVBL1	RuvB-like 1	0.321928	0.584963	0.289507	0.647886	0.608421	0.740042	12	10	9	15	15	11	23508000	23994000	20987000	36834000	36581000	35053000	1.02047	0.0227042	1.00396	0.0230365	rescued
MPRI_HUMAN	IGF2R	Cation-independent mannose-6-phosphate receptor	-0.222392	-0.736966	-0.263034	-0.216454	-0.583712	-0.271712	14	15	12	12	9	10	34955000	29992000	24880000	30085000	20012000	20609000	-1.02047	0.0219279	-1.00396	0.0221397	rescued
A9Z1X7_HUMAN (+1)	SRRM1	Serine/arginine repetitive matrix protein 1	0.70044	0.485427	0	0.169175	0.0094742	-0.473901	8	10	11	13	14	11	36555000	46899000	48249000	41103000	47208000	34740000	0.940288	0.0299596	0.925442	0.0295714	rescued
MCM7_HUMAN	MCM7	DNA replication licensing factor MCM7	-0.893085	0	-0.347923	-1.18489	-0.866106	-0.80771	13	11	14	7	11	11	42916000	42570000	43654000	18877000	23355000	24939000	-0.940288	0.0286115	-0.925442	0.0282048	rescued
DHB12_HUMAN	HSD17B12	Very-long-chain 3-oxoacyl-CoA reductase	-0.621488	-0.552541	0.0995357	-1.6723	-1.16937	-0.0899134	20	22	14	13	15	15	71244000	68176000	43197000	22353000	30312000	40587000	-1.19447	0.0127018	-1.17306	0.0125556	rescued
RAB2A_HUMAN	RAB2A	Ras-related protein Rab-2A	-0.540568	-0.530515	0	-0.645637	-0.735162	-0.640879	16	13	10	11	9	10	62366000	58630000	52437000	39865000	35222000	33629000	-0.931131	0.0290741	-0.916279	0.0287683	rescued
TALDO_HUMAN	TALDO1	Transaldolase	0.321928	0.447459	0.347923	0.675028	0.865594	0.251435	12	11	11	15	15	14	68795000	64437000	99690000	109840000	117410000	118670000	0.993652	0.0242535	0.977136	0.0243397	rescued
FUS_HUMAN	FUS	RNA-binding protein FUS	-0.192645	-0.263034	-0.662965	-0.423628	-0.230044	-0.763894	16	18	19	14	15	12	198190000	152180000	156550000	147760000	129750000	92193000	-1.12142	0.0175002	-1.10163	0.0172921	rescued
SC24C_HUMAN	SEC24C	Protein transport protein Sec24C	0.5025	0.206451	0.387023	0.314294	0.101139	0.121805	12	13	13	17	15	17	29975000	32195000	30206000	37271000	34533000	32867000	1.05442	0.0208966	1.03626	0.020919	rescued
COPB_HUMAN	COPB1	Coatomer subunit beta	0.251539	0.371969	0.459432	-0.137173	0.387614	0.588669	21	17	16	25	22	22	113340000	61925000	84230000	103060000	81012000	126670000	1.28297	0.0103984	1.25845	0.0104286	rescued
TPD54_HUMAN	TPD52L2	Tumor protein D54	0.584963	0.222392	0.280108	0.439607	0.342579	0.257417	10	12	14	15	14	17	60126000	69875000	63562000	81545000	88603000	75978000	0.977277	0.025196	0.960765	0.0269476	rescued
MCM3_HUMAN	MCM3	DNA replication licensing factor MCM3	-0.36257	-0.222392	-0.485427	-0.258157	-0.503587	-0.305202	18	14	14	14	12	10	27343000	26126000	25426000	22863000	18428000	20578000	-0.977277	0.0243628	-0.960765	0.0257603	rescued
PRDX3_HUMAN	PRDX3	Thioredoxin-dependent peroxide reductase, mitochondrial	-0.337035	-0.621488	-0.14439	-1.05917	-1.049	-0.289043	24	20	21	19	13	19	221250000	184630000	186720000	106180000	89232000	152820000	-1.22068	0.0121505	-1.19775	0.0119841	rescued
A0A0C4DGS1_HUMAN (+1)	DDOST	Dolichyl-diphosphooligosaccharide--protein glycosyltransferase 48 kDa subunit	-0.280108	-0.584963	-0.169925	-0.166106	-0.539195	-0.155068	17	21	18	14	14	16	46168000	62220000	53616000	41147000	42817000	48152000	-1.0986	0.0179818	-1.07885	0.0178968	rescued
CBR1_HUMAN	CBR1	Carbonyl reductase [NADPH] 1	0.280108	0.0995357	0.678072	0.557844	0.226404	0.147324	14	14	10	17	15	16	56977000	66027000	58188000	83874000	77246000	64444000	0.961948	0.0279556	0.945443	0.0280206	rescued
A0A1B0GW77_HUMAN (+1)	ALDH7A1	Alpha-aminoadipic semialdehyde dehydrogenase	-0.459432	-0.0740006	-0.485427	-0.634596	-0.507048	-0.612848	22	20	21	16	19	15	72786000	70993000	73682000	46883000	49955000	48181000	-1.14313	0.0146772	-1.12181	0.0161349	rescued
PADI2_HUMAN	PADI2	Protein-arginine deiminase type-2	0.353637	0.211504	0.436099	0.677685	0.552396	0.447634	18	19	17	23	22	23	42859000	46176000	43466000	68556000	67718000	59279000	1.20042	0.0131216	1.17753	0.0130444	rescued
PLIN3_HUMAN	PLIN3	Perilipin-3	0.925999	0.0824622	0	0.947111	0.282475	-0.198084	10	17	12	19	18	12	39532000	59289000	56566000	76218000	72112000	49309000	0.95464	0.0287145	0.93814	0.0283968	rescued
B7Z574_HUMAN (+2)	CAST	Calpastatin	0.152003	0.552541	0.289507	0.222852	0.937163	0.390571	18	15	18	20	22	22	50264000	38268000	56064000	58660000	73274000	73495000	1.1365	0.015756	1.11519	0.0170698	rescued
A0A0J9YVP6_HUMAN (+3)	PUF60	Poly(U)-binding-splicing factor PUF60 (Fragment)	-0.152003	-0.160465	-0.691878	-0.452422	-0.38545	-1.30114	20	19	21	18	17	13	104300000	100290000	132820000	76224000	76776000	53899000	-1.07091	0.0192808	-1.0512	0.0192206	rescued
RBMX_HUMAN	RBMX	RNA-binding motif protein, X chromosome	-0.131245	-0.536053	-0.263034	-0.89033	-1.40622	-1.21866	23	29	24	21	20	20	400600000	536920000	463110000	216120000	202580000	198990000	-1.23789	0.011303	-1.21351	0.011219	rescued
B5MDF5_HUMAN (+3)	RAN	GTP-binding nuclear protein Ran	0.247928	0.436099	0.247928	0.202607	0.291284	0.275399	16	17	16	19	23	19	176620000	193180000	210670000	203250000	236400000	254980000	1.06441	0.0204848	1.04472	0.0203333	rescued
CH10_HUMAN	HSPE1	10 kDa heat shock protein, mitochondrial	-0.241008	-0.36257	-0.321928	-1.01884	-0.897632	-0.739412	26	27	25	22	21	20	347690000	299180000	299040000	171590000	160590000	179120000	-1.22614	0.0115152	-1.20179	0.011927	rescued
J3QLI9_HUMAN (+1)	SNRPD1	Small nuclear ribonucleoprotein Sm D1	-0.263034	-0.273018	-0.36257	-0.413501	-0.276211	-0.553645	30	29	27	25	24	21	117030000	121210000	116290000	87866000	100090000	79228000	-1.26502	0.0108293	-1.2392	0.0107492	rescued
PRS7_HUMAN	PSMC2	26S protease regulatory subunit 7	0.415037	0.263034	0.14439	0.427198	0.164786	0.508665	21	20	19	28	24	21	83875000	80744000	76339000	112780000	90514000	108610000	1.08305	0.0192111	1.06189	0.0192175	rescued
RHOA_HUMAN	RHOA	Transforming protein RhoA	-0.536053	-0.415037	0.137504	-1.03305	-0.100713	-0.209917	29	24	20	20	18	22	53919000	51299000	52735000	26349000	47840000	45594000	-1.08305	0.0185014	-1.06189	0.0185317	rescued
HNRPD_HUMAN	HNRNPD	Heterogeneous nuclear ribonucleoprotein D0	-0.523562	0	-0.321928	-0.598003	-0.536157	-0.6354	23	19	20	16	19	16	467860000	450040000	509800000	309100000	310350000	328190000	-0.966858	0.0266313	-0.948823	0.0263238	rescued
CDC37_HUMAN	CDC37	Hsp90 co-chaperone Cdc37	0.432959	0.222392	0.131245	0.582253	0.397269	0.209245	20	18	21	27	21	23	202560000	204030000	243780000	303270000	268710000	281830000	1.00715	0.0238764	0.987593	0.0235968	rescued
SRC8_HUMAN	CTTN	Src substrate cortactin	0.469485	0.206451	0.103093	0.338598	0.187885	0.236551	26	26	27	36	30	29	102220000	103600000	110230000	129260000	118010000	129870000	1.22013	0.0127525	1.1945	0.0126413	rescued
PCNA_HUMAN	PCNA	Proliferating cell nuclear antigen	-0.241008	-0.241008	-0.308122	-0.541788	-0.671163	-0.853017	26	26	26	22	22	21	154880000	162070000	178440000	106390000	101780000	98789000	-1.05739	0.0199747	-1.03631	0.0201	rescued
ACADV_HUMAN	ACADVL	Very long-chain specific acyl-CoA dehydrogenase, mitochondrial	-0.199309	0.0544478	-0.652077	-0.290414	-0.500671	-0.78383	31	26	33	27	27	21	159050000	162880000	144860000	130050000	115120000	84138000	-1.16399	0.0138345	-1.13988	0.0136762	rescued
PRDX6_HUMAN	PRDX6	Peroxiredoxin-6	0.275634	0.131245	0.36257	0.306694	0.151837	0.386458	19	21	21	23	23	27	103770000	112990000	100690000	128350000	125530000	131620000	0.99711	0.0241679	0.977582	0.0243222	rescued
VPS35_HUMAN	VPS35	Vacuolar protein sorting-associated protein 35	0.241008	0.184425	0.337035	0.523162	0.412911	0.208793	22	22	19	26	25	24	64731000	60938000	59491000	93025000	81131000	68755000	0.987464	0.0248428	0.967966	0.026046	rescued
RL4_HUMAN	RPL4	60S ribosomal protein L4	0.169925	0.0995357	0.427421	0.305255	0.117471	0.275946	32	28	29	36	30	39	212530000	213010000	227290000	262610000	231080000	275200000	1.17704	0.0140341	1.15161	0.0140746	rescued
1433S_HUMAN	SFN	14-3-3 protein sigma	0.245112	0.273018	0.192645	-0.213863	0.423173	0.0651025	27	24	28	32	29	32	518310000	262590000	570200000	446900000	352100000	596520000	1.07146	0.0196927	1.04902	0.0201	rescued
A0A087WWU8_HUMAN (+1)	TPM3	Tropomyosin alpha-3 chain	0.0524674	-0.628031	-0.115477	-0.4425	-0.580985	-0.476056	27	34	26	28	22	24	379380000	421940000	405110000	279170000	282070000	291250000	-1.01677	0.0225853	-0.995838	0.0224238	rescued
EIF3B_HUMAN	EIF3B	Eukaryotic translation initiation factor 3 subunit B	0.203533	0.222392	0.247928	0.298322	-0.591748	0.592327	33	30	32	38	35	38	166120000	149170000	140030000	204280000	98980000	211120000	1.15394	0.0146661	1.12864	0.0166429	rescued
EIF3A_HUMAN	EIF3A	Eukaryotic translation initiation factor 3 subunit A	0.392317	0.0395284	0.234465	0.175105	-0.0103329	0.0766422	32	36	34	42	37	40	177610000	183560000	154690000	200530000	182250000	163130000	1.19804	0.013158	1.17131	0.0133254	rescued
1433E_HUMAN	YWHAE	14-3-3 protein epsilon	0.211504	0.0824622	0.321928	0.14352	-0.0415748	0.215001	38	34	36	44	36	45	387680000	335490000	370120000	428230000	325960000	429600000	1.17731	0.0140261	1.15071	0.0140889	rescued
ARF1_HUMAN	ARF1	ADP-ribosylation factor 1	-0.133267	-0.229482	-0.237039	-0.172468	-0.14032	0.199599	34	34	33	31	29	28	179540000	186120000	184460000	159310000	168870000	211830000	-0.964366	0.0266788	-0.94367	0.0268905	rescued
RLA2_HUMAN	RPLP2	60S acidic ribosomal protein P2	0.311944	0.180572	0.112475	0.37133	0.239212	0.101583	29	30	37	36	34	40	287690000	306630000	315420000	372140000	361930000	338430000	1.00954	0.0238004	0.987401	0.0236079	rescued
RPN2_HUMAN	RPN2	Dolichyl-diphosphooligosaccharide--protein glycosyltransferase subunit 2	-0.0951572	0	-0.479993	-0.50266	-0.16618	-0.857445	47	43	53	44	43	38	165230000	136580000	162240000	116620000	121720000	89545000	-1.1904	0.0128745	-1.1626	0.0129238	rescued
A0A0A0MRA5_HUMAN (+2)	HNRNPUL1	Heterogeneous nuclear ribonucleoprotein U-like protein 1	0.0384741	-0.347923	-0.249978	-0.178197	-0.561535	-0.309232	37	42	44	38	33	37	316370000	337790000	352980000	279610000	228880000	284880000	-1.04163	0.0207303	-1.01814	0.020719	rescued
RENT1_HUMAN	UPF1	Regulator of nonsense transcripts 1	-0.10188	-0.25634	-0.206451	-0.249357	-0.0820784	-0.565434	44	43	45	41	36	39	128710000	126030000	128340000	108280000	119060000	86726000	-1.08542	0.0183968	-1.06053	0.0185778	rescued
COPA_HUMAN	COPA	Coatomer subunit alpha	0.342888	0.0641303	0.106915	0.485364	0.117534	-0.0122477	41	44	39	52	46	42	98040000	104620000	120660000	137250000	113500000	119640000	1.06328	0.0205386	1.03853	0.0204714	rescued
RCN1_HUMAN	RCN1	Reticulocalbin-1	-0.125531	-0.222392	-0.120294	-0.5922	-0.799817	-0.177792	48	49	50	44	42	46	344700000	333570000	270990000	228650000	191610000	239570000	-0.978795	0.0242376	-0.955716	0.0260492	rescued
XPO2_HUMAN	CSE1L	Exportin-2	-0.076962	0.0430687	-0.436099	-0.102098	-0.0450804	-0.186877	77	66	69	73	68	51	275750000	245090000	230710000	256910000	237550000	202680000	-1.15545	0.0139802	-1.12588	0.0160619	rescued
NPM_HUMAN	NPM1	Nucleophosmin	-0.0467942	-0.136062	-0.147342	-0.337056	-0.432262	-0.463532	94	100	103	91	91	93	1085700000	1039200000	1055200000	859500000	770150000	765240000	-1.13357	0.0166733	-1.10243	0.0172571	rescued
MYH9_HUMAN	MYH9	Myosin-9	0.0492435	0.160992	0.0455147	-0.113857	-0.140037	-0.160596	144	144	156	149	161	161	732150000	734670000	751820000	676590000	666710000	672620000	1.19201	0.013459	1.15624	0.0138937	rescued
HSP7C_HUMAN	HSPA8	Heat shock cognate 71 kDa protein	0.0138058	0.0449875	0.146841	0.314573	0.319691	0.256183	208	221	196	210	228	217	2167100000	2168400000	2272600000	2695100000	2706300000	2714200000	1.18602	0.0136919	1.14828	0.0141079	rescued
